# Supplementary material for: Genetic distance from wolves affects family dogs’ reactions towards howls
Source: Commun Biol. 2023 Feb 6;6:129. doi: 10.1038/s42003-023-04450-9 (PMC9902479; doi:10.1038/s42003-023-04450-9)
Supplement: Supplementary file 3 — Supplementary Data 1 [file 42003_2023_4450_MOESM3_ESM.csv]

dog	part	Bark	Growl	Whine	Orient_owner	Orient_speaker	Prox_owner	Prox_speaker	Lie	Sit	Explore_lab	Explore_speaker	Touch_owner	Touch_speaker	Hearing	Stand	Move	Orient_door	Prox_door	Woof	Prox_exit	Howl	Bark-howl	Gorwl-howl	Orient_exit	Head tilt	Urinate	Defecate	Moan	Whine-howl	Other	Yelp	Behind owner	Freq_Yawn	Freq_Urinate	Freq_Defecate	Freq_Shake	Freq_Groom	Freq_Strech	Freq_Mouth	Freq_sum	sex	neuter	mixed	age	breed	root_dist	pedigree
argosz	Solo1	0	0	6,92	2,08	34,6	99,65	0	0	0	2,08	0	0	0	51,9	83,74	16,26	0,35	0	0	0	0	0	0	21,11	18,69	0	0	0	0	0	0	0	0	0	0	0	0	0	1	1	1	1	0	5,5	alaskan malamute	1614,9	0
axl	Solo1	0	0	0	2,02	10,09	5,48	0	0	19,6	0	0	0	0	14,41	64,55	15,85	0,86	0	0	0	0	0	0	49,86	0	0	0	0	0	0	0	0	0	0	0	0	1	0	0	1	1	0	0	9,5	siberian husky	1582,1	1
bacardi	Solo1	0	0	0	12,22	53,7	3,33	0	0	50,74	0	0	0	0	84,81	32,59	16,67	0	0	0	52,59	0	0	0	4,81	0	0	0	0	0	0	0	0	0	0	0	0	0	0	0	0	1	0	0	1	alaskan malamute	1614,9	1
barnabás	Solo1	0	0	0	1,8	4,32	0	0	0	92,45	0	0	0	0	31,29	0	7,55	0	0	0	14,39	0	0	0	47,48	0	0	0	0	0	0	0	0	0	0	0	0	0	0	1	1	1	0	0	8	labrador retriever	2182,3	0
beau	Solo1	0	0	0	12,82	16,48	66,3	0	0	47,99	0	0	0	0	46,52	35,16	16,85	1,47	0	0	0	0	0	0	9,89	1,47	0	0	0	0	0	0	0	0	0	0	0	0	0	0	0	1	0	0	5,5	Great Pyrenees (Pyrenean Mountain Dog)	2070,2	1
békalaki masni	Solo1	0	0	0	47,16	24,47	3,9	1,42	0	0	2,84	0	0	0	60,64	76,95	23,05	8,51	0	0	34,04	0	0	0	1,06	0	0	0	0	0	0	0	0	0	0	0	0	0	0	0	0	2	1	0	5	Vizsla	2242,857143	1
bodza_labi	Solo1	0	0	7,09	5,41	39,86	2,7	0,34	0	0	6,76	0	0	0	61,49	53,04	46,96	1,01	1,69	1,01	0	0	0	0	0,68	0	0	0	2,03	0	0	0	40,88	0	0	0	0	0	0	0	0	1	1	0	1,5	labrador retriever	2182,3	0
bogi	Solo1	0	0	0	4,24	18,73	0	0	0	0	22,97	0	0	0	42,4	67,84	32,16	16,25	0	0	0	0	0	0	1,06	7,07	0	0	0	0	0	0	0	0	0	0	0	0	0	0	0	2	1	0	3	akita inu	1702,8	1
bogyó	Solo1	0	0	0	3,83	29,97	100	0	27,87	20,21	0	0	0	0	90,59	43,55	8,36	0,7	0	0	0	0	0	0	9,76	0	0	0	0	0	0	0	0	0	0	0	0	0	0	0	0	2	1	0	3,5	Shih Tzu	1955,6	0
bori	Solo1	0	0	0	18,85	45,05	71,88	0	0	0	0	0	0,64	0	86,58	78,91	21,09	0	0	0	0	0	0	0	0	31,63	0	0	0	0	0	0	0	0	0	0	0	0	0	0	0	2	0	0	3,5	alaskan malamute	1614,9	1
bukfenc	Solo1	0	0	0	1,11	47,41	17,41	0	0	16,67	1,48	0	0	0	61,48	50,74	32,59	2,22	0	0	29,26	0	0	0	22,59	6,67	0	0	0	0	0	0	0	0	0	0	0	0	0	0	0	2	0	0	1,5	German Shepherd Dog (Alsatian)	2265,4	1
chucky	Solo1	0	1,07	0	3,21	38,21	87,86	0	1,07	0	1,07	0	0	0	59,29	90,36	8,57	1,43	9,64	1,79	0	23,93	0	0	5,36	10	0	0	0	0	0	0	0	0	0	0	0	0	0	0	0	1	1	0	3,5	pekingese	1818,3	0
cukor	Solo1	0	0	0	13,11	35,41	67,87	0	0	0	7,21	0	0	0	69,18	67,87	32,13	4,92	0	0	0	0	0	0	2,3	0	0	0	0	0	0	0	0	0	0	0	0	0	0	0	0	2	1	0	5	Vizsla	2242,857143	1
csoki	Solo1	0	0	0	10,68	13,52	4,63	0	0	0	4,98	0	0	0	79,72	73,67	26,33	31,67	0	0	0	0	0	0	1,78	19,93	0	0	0	0	0	0	0	0	0	0	0	0	0	0	0	1	1	0	7,5	Dachshund, Short-haired	1949,8	0
csoki_labi	Solo1	0	0	0	0	68,33	65,48	0	11,03	36,65	0	0	0	0	78,29	40,93	11,39	0	0	1,07	0	0	0	0	4,27	0	0	0	0	0	0	0	0	0	0	0	0	0	0	0	0	2	1	0	3	labrador retriever	2182,3	0
danken	Solo1	0	0	0	0	15,93	0	0	14,07	0	0	0	0	0	36,67	82,59	3,33	0	0	0	0	0	0	0	44,07	0	0	0	0	0	0	0	0	0	0	0	0	0	0	0	0	1	0	0	7,5	airedale terrier	1864,666667	1
daryl	Solo1	0	0	3,39	5,42	43,39	31,86	35,93	0	0	4,07	2,37	0	0	41,36	46,1	53,9	8,14	7,8	0	0	10,51	0	0	1,02	24,41	0	0	0	0	0	0	0	0	0	0	0	0	0	0	0	1	1	0	2	German Shepherd Dog (Alsatian)	2265,4	1
dió_tacskó	Solo1	0	0	0	4,11	33,56	0	0	0	63,7	0	0	0	0	99,66	33,56	2,74	23,63	0	0	0	0	0	0	0,34	0	0	0	0	0	0	0	0	0	0	0	0	0	0	0	0	1	0	0	5	Dachshund, Short-haired	1949,8	0
doro	Solo1	0	0	0	21,27	51,12	51,12	0	0	0	0	0	0	0	86,19	88,06	11,94	0	0	0	0	0	0	0	1,49	18,66	0	0	0	0	0	0	0	0	0	0	0	0	0	0	0	2	1	0	2	Rottweiler	2240,7	0
drazsé	Solo1	2,52	0	14,39	12,95	26,62	79,86	0	0	0	0	0	0	0	59,71	78,06	21,94	6,83	0	2,88	0	7,91	0	0	8,99	4,68	0	0	0	0	0	0	0	0	0	0	0	0	0	0	0	2	1	0	1	labrador retriever	2182,3	1
dugó	Solo1	0	0	0	12,54	16,72	86,76	0	31,01	0	6,27	0	0	0	54,36	45,99	23	5,92	0	0	0	0	0	0	11,5	2,79	0	0	0	0	0	0	0	0	0	0	0	0	0	0	0	1	1	0	5	Shih Tzu	1955,6	0
for	Solo1	0	0	0	0	0	100	0	100	0	12,59	0	0	0	44,81	0	0	0	0	0	0	0	0	0	48,89	0	0	0	0	0	0	0	0	0	0	0	0	0	0	0	0	1	0	0	1	Great Pyrenees (Pyrenean Mountain Dog)	2070,2	1
grafit	Solo1	0	0	0	9,97	22,68	100	0	0	0	0	0	6,87	0	56,36	86,25	13,75	2,06	0	0	0	0	0	0	40,89	0	0	0	0	0	0	0	52,92	0	0	0	0	0	0	0	0	2	0	0	4,5	weimaraner	2177	1
gru	Solo1	0	0	25,37	9,33	22,39	0	0	0	0	3,36	0	0	0	48,13	45,15	54,85	2,24	0	0	9,7	0	0	0	4,48	0	0	0	0	0	0	0	0	0	0	0	0	0	0	0	0	1	0	0	3,5	airedale terrier	1864,666667	1
jagger	Solo1	0	0	0	0	43,07	100	0	100	0	0	0	0	0	90,51	0	0	45,62	0	0	0	0	0	0	0	26,64	0	0	0	0	0	0	0	0	0	0	0	0	0	0	0	1	0	0	4	siberian husky	1582,1	1
Jasi	Solo1	0	0	0,72	19,78	10,43	0	0	100	0	0	0	0	0	98,2	0	0	63,67	0	0	0	0	0	0	0	7,55	0	0	0	0	0	0	0	0	0	0	0	0	0	0	0	2	0	0	5,5	Borzoi	2113,3	1
kalamona	Solo1	0	0	2,52	12,59	39,93	64,03	0	0	0	0	0	0	0	67,63	84,89	15,11	4,68	0	0	23,02	0	0	0	6,12	7,19	0	0	0	0	0	0	0	0	0	0	0	0	0	0	0	2	0	0	2	Borzoi	2113,3	1
kira	Solo1	0	0	0	15,19	18,15	82,59	0	0	0	0	0	2,59	0	69,26	61,11	38,89	7,78	0	0	0	0	0	0	6,67	0	0	0	0	0	0	0	0	0	0	0	0	0	0	0	0	2	0	0	1,5	Great Dane	2160,8	1
leopold	Solo1	0	0	0	0	18,12	0	0	0	0	0	0	0	0	45,29	100	0	0	0	0	100	0	0	0	25,36	34,06	0	0	0	0	0	0	0	0	0	0	0	0	0	0	0	1	1	0	7	boxer	2744,1	1
liza	Solo1	0	0	63,74	0	51,53	100	0	0	0	0	0	0	0	23,28	95,8	4,2	9,54	0	0	0	0	0	0	1,15	18,32	0	0	0	0	0	0	0	0	0	0	0	0	0	2	2	2	1	0	10	siberian husky	1582,1	1
lulu	Solo1	0	0	0	0	46,86	60,15	0	0	0	1,11	0	0	0	93,36	88,93	11,07	16,61	0	0	0	0	0	0	3,32	0	0	0	0	0	0	0	0	0	0	0	0	0	0	0	0	2	1	0	1,5	siberian husky	1582,1	0
luna_bull	Solo1	0	0	0	0	76,64	0	29,93	0	0	5,47	0	0	0	77,74	70,8	29,2	2,92	12,04	1,09	43,07	0	0	0	0,36	3,65	0	0	0	0	0	0	0	0	0	0	0	0	0	0	0	2	1	0	6	Bull terrier	3018,9	0
magor	Solo1	0	0	0	40,46	0	0	0	100	0	0	0	0	0	73,66	0	0	0	0	0	0	0	0	0	0	0	0	0	0	0	0	0	0	0	0	0	0	0	0	0	0	1	0	0	7,5	Vizsla	2242,857143	1
málna_tacskó	Solo1	0	0	0	22,79	39,46	100	0	7,14	28,57	0	0	7,14	0	53,4	32,65	31,63	1,02	0	0	0	0	0	0	13,61	0	0	0	0	0	0	0	11,9	0	0	0	0	0	0	0	0	2	1	0	3	Dachshund, Long-haired	1949,8	0
manna	Solo1	0	0	0	23,79	26,9	63,1	0	0	0	0	0	12,07	0	50	49,66	50,34	4,83	0	0	26,55	0	0	0	11,72	0	0	0	0	0	0	0	0	0	0	0	0	0	0	0	0	2	1	0	4,5	yorkshire terrier	2165,4	1
manó	Solo1	0	0	29	3,35	22,68	62,08	0	0	23,42	19,7	0	0	0	43,49	57,99	18,59	2,6	0	0	0	0	0	0	9,29	0	0	0	0	0	0	0	0	0	0	0	0	0	0	0	0	1	1	0	3,5	Dachshund, Short-haired	1949,8	0
Manó_airedale	Solo1	0	0	9,33	15,3	44,4	31,72	0	0	0	0	0	0	0	64,93	79,1	20,9	3,73	0	0	43,28	0	0	0	23,13	17,54	0	0	0	0	0	0	0	0	0	0	0	0	0	0	0	1	0	0	4	airedale terrier	1864,666667	1
masna	Solo1	0	0	6,31	1,33	40,2	1,33	9,3	0	0	19,27	0,66	0	0	39,53	56,48	43,52	11,96	20,27	0	18,94	0	0	0	21,59	0	0	0	0	0	0	0	0	0	0	0	0	0	0	0	0	2	1	0	7,5	beagle	2485,5	1
maszat	Solo1	0	0	0	9,31	54,48	56,21	31,72	0	0	1,03	0	0	0	85,17	84,48	15,52	2,76	0	0	0	0	0	0	0,69	14,14	0	0	0	0	0	0	0	0	0	0	0	0	0	0	0	2	0	0	1	Dachshund, Short-haired	1949,8	0
Maya	Solo1	1	0	0	23,08	22,41	0	0,67	0	0	2,34	0	0	0	76,59	66,56	33,44	0	0	0	30,1	0	0	0	9,7	19,73	0	0	0	0	0	0	0	0	0	0	0	2	0	0	2	2	1	0	2,5	siberian husky	1582,1	0
meeko	Solo1	0	0	0	1,72	33,45	100	0	0	2,07	0	0	0	0	51,38	81,03	16,9	3,45	0	0	0	0	0	0	19,31	1,38	0	0	1,72	0	0	0	0	0	0	0	0	0	0	0	0	1	1	0	3	shiba inu	1470,25	1
mézi	Solo1	0	0	0	3,7	37,41	11,48	0	0	0	41,11	0	0	0	39,26	53,33	46,67	0	0	0	0	0	0	0	0	0	0	0	0	0	0	0	0	0	0	0	0	0	0	0	0	2	1	0	7	Dachshund, Short-haired	1949,8	1
millie	Solo1	0	0	0	10,41	11,15	0	7,81	0	0	43,49	0	0	0	41,64	43,87	56,13	11,15	0	0	8,18	0	0	0	0	0	0	0	0	0	0	0	0	0	0	0	0	0	0	0	0	2	1	0	11	West highland white terrier	2291,4	1
miranda	Solo1	0	0	0	22,65	27,87	0	0	0	0	13,24	0	0	0	57,84	83,28	16,72	3,48	0	0	0	0	0	0	5,23	22,3	0	0	0	0	0	0	0	0	0	0	0	0	0	0	0	2	0	0	1	siberian husky	1582,1	1
miro	Solo1	0	0	0	4,56	6,19	0	0	0	0	8,47	0	0	0	83,39	92,51	7,49	0	0	0	100	0	0	0	37,79	0	0	0	0	0	0	0	0	0	0	0	0	0	0	0	0	2	0	0	8,5	beagle	2485,5	0
móka	Solo1	0	0	15,82	9,43	29,29	37,37	2,69	0	0	2,69	0	0	0	49,83	58,25	41,75	5,05	2,36	0	6,4	0	0	0	12,12	6,06	0	0	0	0	0	0	0	0	0	0	0	0	0	0	0	2	1	0	1,5	border collie	2504	1
molly	Solo1	0	0	0	8,01	38,33	100	0	100	0	0	0	0	0	97,21	0	0	21,25	0	0	0	0	0	0	0	15,33	0	0	0	0	0	0	0	0	0	0	0	0	0	0	0	2	1	0	7	great dane	2160,8	0
mona	Solo1	1	0	0	28,57	2,33	0	0	0	0	1,99	0	0	0	77,41	94,68	5,32	33,22	0	1	100	0	0	0	15,61	0	0	0	0	0	0	0	0	0	0	0	0	0	0	0	0	2	1	0	4,5	english cocker spaniel	2420	1
noir	Solo1	0	0	0	13,11	45,69	10,86	14,23	0	0	2,62	0	0	0	91,76	60,3	39,7	9,36	0	0	40,82	0	0	0	3,75	10,49	0	0	0	0	0	0	0	0	0	0	0	0	0	0	0	1	0	0	4	Shetland Sheepdog	2560,1	1
nuance	Solo1	0	0	0	0	69,44	84,03	0	0	0	2,78	0	0	0	89,58	86,11	13,89	0	0	0	0	0	0	0	0	0	0	3,13	0	0	0	0	0	0	0	1	0	0	0	0	1	2	0	0	3	Dachshund, Wire-haired	1949,8	1
odin	Solo1	0	0	12,77	5,67	62,41	18,79	34,04	0	0	0	0	0,71	0	86,52	91,13	8,87	10,99	3,9	0	0	0	0	0	1,42	16,31	0	0	0	0	0	0	0	0	0	0	0	0	0	0	0	1	0	0	4	Great Pyrenees (Pyrenean Mountain Dog)	2070,2	1
Oliver	Solo1	0	0	0	11,19	32,46	0	0	0	0	17,54	0	0	0	50,75	59,7	40,3	2,61	0	0	0	0	0	0	2,24	12,31	0	0	0	0	0	0	0	0	0	0	0	0	0	0	0	1	0	0	2	airedale terrier	1864,666667	1
oni	Solo1	0	0	0	12,92	46,13	25,46	0	0	0	0	0	23,62	0	85,61	90,41	9,59	2,21	0	0	0	0	0	0	0	7,01	0	0	0	0	0	0	0	0	0	0	0	0	0	0	0	1	1	0	3	Bull Terrier	3018,9	1
paton	Solo1	0	0	0	2,21	9,93	44,49	1,47	0	0	77,21	0	0	0	15,07	63,24	36,76	2,57	9,56	0	0	0	0	0	0	2,21	0	0	0	0	0	0	0	0	0	0	0	0	0	0	0	1	0	0	5,5	Great Pyrenees (Pyrenean Mountain Dog)	2070,2	1
Penny	Solo1	0	0	0	2,65	39,77	0	51,14	0	0	4,55	0	0	0	61,36	83,33	16,67	5,3	0	0	0	26,52	0	0	0	0	0	0	0	0	0	0	0	0	0	0	0	0	0	0	0	2	0	0	1,5	airedale terrier	1864,666667	1
raff	Solo1	0	0	0	4,67	8,67	26,33	0	1	0	4,67	0	0	0	34	81	18	2,67	0	0	57,33	0	0	0	41,67	1,67	0	0	0	0	0	0	0	0	0	0	0	0	0	0	0	1	0	0	12	briard	1920	1
réni	Solo1	10,07	0	0	4,1	55,97	0	14,18	0	0	0	2,61	0	0	56,34	82,84	17,16	1,49	0	0	57,46	0	0	0	27,24	18,28	0	0	0	0	0	0	0	0	0	0	0	0	0	0	0	1	1	0	11	Jack Russell Terrier (Russel Terrier)	2152,1	1
shopi	Solo1	30,77	1	0	12,37	16,39	27,76	0	0	0	0	0	0	0	28,09	77,59	22,41	5,35	0	0	0	5,35	3,68	0	16,72	0	0	0	0	0	0	0	0	0	0	0	0	0	0	0	0	1	1	0	3,5	miniature poodle	2289,7	1
sissy	Solo1	3,6	0	17,63	26,62	24,82	37,77	0	0	0	0,72	0	35,61	0	65,83	91,37	8,63	12,59	0	0	59,71	0	0	0	1,08	0	0	0	0	0	0	2,52	0	0	0	0	0	0	0	0	0	2	1	0	7	Dachshund, Short-haired	1949,8	1
vino	Solo1	0	0	0	6,42	13,51	80,07	0	0	22,97	0,68	0	0	0	81,08	56,42	20,61	43,24	0	0	0	0	0	0	1,01	0	0	0	0	0	0	0	0	0	0	0	0	0	0	0	0	1	1	0	3,5	english cocker spaniel	2420	1
vudu	Solo1	0	0	0	2,13	27,3	100	0	0	0	0	0	0	0	92,55	91,13	8,87	18,44	0	0	0	0	0	0	2,48	31,21	0	0	0	0	0	0	0	0	0	0	0	0	0	0	0	1	0	0	6	German Shepherd Dog (Alsatian)	2265,4	1
waya	Solo1	0	0	24,33	11	25	1,67	0	0	0	6,67	0	0	0	36,33	70,67	29,33	2	0	0	26,67	0	0	0	16,67	0	0	0	11,67	0	0	1	0	0	0	0	0	0	0	0	0	1	1	0	7,5	siberian husky	1582,1	0
zack	Solo1	0	0	0	5,94	19,58	12,94	24,13	0	0	33,57	0	0	0	26,92	17,48	82,52	4,2	4,55	0	0	0	0	0	1,4	5,24	0	0	0	0	0	0	0	0	0	0	0	0	0	0	0	1	1	0	1,5	siberian husky	1582,1	1
zara_beagle	Solo1	0	0	0	10,6	30,04	62,9	6,36	0	0	26,15	0	1,06	0	71,38	62,9	37,1	26,5	9,89	0	4,59	0	0	0	0	0	0	0	0	0	0	0	0	0	0	0	0	0	0	0	0	2	1	0	3	beagle	2485,5	1
zara_border	Solo1	0	0	5,95	18,96	49,07	27,51	1,86	0	0	0	0	0	0	74,35	62,83	37,17	5,95	13,38	0	0	0	0	0	1,12	8,92	0	0	0	0	0	0	0	0	0	0	0	0	0	0	0	2	1	0	5	border collie	2504	1
Zeller	Solo1	0	0	0	28,32	47,67	2,15	0	0	0	7,17	0	0,36	0	67,74	89,25	10,75	0	0	0	51,25	0	0	0	2,51	0	0	0	0	0	0	0	0	0	0	0	0	0	0	0	0	2	0	0	5,5	airedale terrier	1864,666667	1
zen	Solo1	0	0	0	23,27	17,09	100	0	0	100	0	0	41,09	0	72	0	0	21,45	0	0	0	0	0	0	1,45	9,09	0	0	0	0	0	0	0	0	0	0	0	0	0	1	1	1	0	0	5,5	Belgian Shepherd Dog - Malinois	2018,333333	1
zorró	Solo1	0	0	0	18,65	24,44	27,97	0	0	0	2,57	0	0	0	51,13	78,14	21,86	17,68	0	0	0	0	0	0	11,25	1,93	0	0	0	0	0	0	0	1	0	0	0	0	0	0	1	1	0	0	3,5	alaskan malamute	1614,9
argosz	Chorus	0	0	0,67	1,35	3,03	0	9,09	0	0	16,5	0	0	0	26,94	53,54	46,46	8,75	8,75	0	0	0	0	0	21,21	0	0	0	0	0	0	0	0	0	0	0	0	0	0	0	0	1	1	0	5,5	alaskan malamute	1614,9	0
axl	Chorus	0	0	0	0	37,96	0	0	0	17,59	0	0	0	0	69,44	79,17	3,24	1,39	0	0	0	0	0	0	13,43	6,02	0	0	0	0	0	0	0	0	0	0	0	0	0	0	0	1	0	0	9,5	siberian husky	1582,1	1
bacardi	Chorus	0	0	2,45	6,29	30,42	30,77	0	0	0	1,4	0	0	0	47,9	53,15	46,85	2,1	0	0	0	0	0	0	9,44	0	0	0	0	0	0	0	0	0	0	0	0	0	0	2	2	1	0	0	1	alaskan malamute	1614,9	1
barnabás	Chorus	0	0	0	2,46	36,14	0	0	0	46,32	1,4	0	0	0	46,67	30,18	23,51	0	0	0	5,26	0	0	0	35,44	12,98	0	0	0	0	0	1,05	0	0	0	0	0	0	0	1	1	1	0	0	8	labrador retriever	2182,3	0
beau	Chorus	0	0	0	0	0	0	0	0	0	15,38	0	0	0	9,7	92,64	7,36	0	0	0	0	0	0	0	25,42	0	0	0	0	0	0	0	0	1	0	0	0	0	0	0	1	1	0	0	5,5	Great Pyrenees (Pyrenean Mountain Dog)	2070,2	1
békalaki masni	Chorus	0	0	0	40,06	3,53	1,92	0	0	0	15,38	0	0	0	64,42	71,47	28,53	0	0	0	7,37	0	0	0	3,85	0	0	0	0	0	0	0	0	0	0	0	0	0	0	0	0	2	1	0	5	Vizsla	2242,857143	1
bodza_labi	Chorus	0	0	6,12	14,98	24,46	17,13	0	0	0	14,37	0	2,45	0	29,36	50,46	49,54	0,92	0	0	13,15	0	0	0	7,03	0	0	0	5,81	0	0	0	0	0	0	0	0	1	0	1	2	1	1	0	1,5	labrador retriever	2182,3	0
bogi	Chorus	0	0	0	7,38	36,92	15,08	0	0	0	26,46	0	0	0	68	82,46	17,54	5,54	0	0	0	0	0	0	9,23	0	0	0	0	0	0	0	13,85	0	0	0	0	0	0	0	0	2	1	0	3	akita inu	1702,8	1
bogyó	Chorus	0	0	1,41	0	21,13	100	0	0	100	4,93	0	0	0	94,72	0	0	0	0	0	0	0	0	0	1,41	0	0	0	0	0	0	0	0	0	0	0	0	0	0	0	0	2	1	0	3,5	Shih Tzu	1955,6	0
bori	Chorus	0	0	0	3,7	50,31	75	0	0	26,54	0	0	0	0	45,37	52,16	21,3	0	0	0	0	0	0	0	0	22,22	0	0	0	0	0	0	36,42	1	0	0	0	0	0	0	1	2	0	0	3,5	alaskan malamute	1614,9	1
bukfenc	Chorus	0	0	0	10,06	31,45	15,72	0	0	28,3	3,14	0	0	0	66,98	51,57	20,13	0,63	0	0	61,64	0	0	0	21,38	0,31	0	0	0	0	0	0	0	0	0	0	0	0	0	0	0	2	0	0	1,5	German Shepherd Dog (Alsatian)	2265,4	1
chucky	Chorus	0	0	0,94	0	36,48	100	0	88,36	0	0	0	0	0	51,89	7,86	3,77	0	0	3,46	0	3,77	1,26	0	4,72	0	0	0	0	0,94	0	0	0	0	0	0	0	0	0	0	0	1	1	0	3,5	pekingese	1818,3	0
cukor	Chorus	0	0	0	7,49	19,48	42,7	0	0	0	21,72	0	0	0	64,42	58,8	41,2	11,61	0	0	0	0	0	0	4,49	0	0	0	0	0	0	0	0	0	0	0	0	0	0	0	0	2	1	0	5	Vizsla	2242,857143	1
csoki	Chorus	0	0	0	29	30	25	0	0	0	2	0	2,67	0	51	65	35	4,67	0	0	0	0	0	0	8,67	0	0	0	0	0	0	0	0	0	0	0	0	0	0	0	0	1	1	0	7,5	Dachshund, Short-haired	1949,8	0
csoki_labi	Chorus	0	0	0	0,31	18,24	100	0	0	92,45	3,77	0	0	0	39,94	0	7,55	0	0	0	0	0	0	0	41,51	0	0	0	0	0	0	0	0	0	0	0	0	0	0	0	0	2	1	0	3	labrador retriever	2182,3	0
danken	Chorus	0	0	0	0	4,35	0	0	100	0	0	0	0	0	23,41	0	0	0	0	0	0	0	0	0	48,49	0	0	0	0	0	0	0	0	0	0	0	0	0	0	0	0	1	0	0	7,5	airedale terrier	1864,666667	1
daryl	Chorus	2,66	0	4,32	2,66	22,92	4,32	56,81	0	0	3,99	0	0	0	19,6	63,12	36,54	2,33	0	0	0	25,91	7,64	0	2,66	10,3	0	0	0	2,33	0	0	0	0	0	0	0	0	0	0	0	1	1	0	2	German Shepherd Dog (Alsatian)	2265,4	1
dió_tacskó	Chorus	1,18	0	1,47	2,94	58,82	2,06	0	0	93,53	0	0	0	0	79,12	0	6,47	1,47	0	0	0	7,94	4,41	0	0	0	0	0	0	0	0	0	0	0	0	0	0	0	0	1	1	1	0	0	5	Dachshund, Short-haired	1949,8	0
doro	Chorus	0	0	0	13,84	24,53	39,94	0	0	0	4,72	0	0	0	58,18	91,51	8,49	0	0	0	55,97	0	0	0	9,43	0	0	0	0	0	0	0	0	0	0	0	0	0	0	0	0	2	1	0	2	Rottweiler	2240,7	0
drazsé	Chorus	0	0	13,33	17,54	27,37	72,63	0	0	0	14,74	0	10,18	0	33,33	36,84	63,16	2,11	0	0	4,56	0	0	0	9,12	0	0	0	0	0	0	0	0	0	0	0	0	0	0	0	0	2	1	0	1	labrador retriever	2182,3	1
dugó	Chorus	0	0	0	2,11	17,89	100	0	100	0	0	0	0	0	85,61	0	0	0,7	0	0	0	0	0	0	11,58	0	0	0	0	0	0	0	0	0	0	0	0	0	0	0	0	1	1	0	5	Shih Tzu	1955,6	0
for	Chorus	0	0	0	16,05	1,67	100	0	100	0	16,05	0	0	0	45,48	0	0	0	0	0	0	0	0	0	0,67	0	0	0	0	0	0	0	0	0	0	0	0	1	0	0	1	1	0	0	1	Great Pyrenees (Pyrenean Mountain Dog)	2070,2	1
grafit	Chorus	0	0	13,99	23,78	33,57	100	0	0	17,83	0	0	2,45	0	69,58	70,28	11,89	0	0	0	0	0	0	0	12,59	0	0	0	0	0	0	0	29,02	0	0	0	0	0	0	0	0	2	0	0	4,5	weimaraner	2177	1
gru	Chorus	0	0	11,42	1,38	16,96	0	9	0	0	6,92	0	0	0	31,14	78,89	21,11	2,08	0	0	54,33	0	0	0	38,41	0	0	0	0	0	0	0	0	0	0	0	0	0	0	0	0	1	0	0	3,5	airedale terrier	1864,666667	1
jagger	Chorus	0	0	0	0	55,79	100	0	100	0	1,4	0	0	0	76,84	0	0	22,81	0	0	0	0	0	0	0	16,14	0	0	0	0	0	0	0	0	0	0	0	0	0	0	0	1	0	0	4	siberian husky	1582,1	1
Jasi	Chorus	0	0	13,73	15,69	3,59	0	0	100	0	0	0	0	0	73,2	0	0	69,28	0	0	0	12,09	0	0	0	0	0	0	0	0	0	0	0	0	0	0	0	0	0	0	0	2	0	0	5,5	Borzoi	2113,3	1
kalamona	Chorus	0	0	17,26	21,5	39,41	0	0	23,45	0	0	0	0	0	61,24	67,43	9,12	13,03	0	0	0	0	0	0	1,63	5,21	0	0	3,91	0	0	0	0	0	0	0	0	0	0	1	1	2	0	0	2	Borzoi	2113,3	1
kira	Chorus	0	0	0	36,48	3,91	100	0	0	0	0	0	28,01	0	62,54	88,93	11,07	1,63	0	0	0	0	0	0	8,79	0	0	0	0	0	0	0	0	0	0	0	0	0	0	0	0	2	0	0	1,5	Great Dane	2160,8	1
leopold	Chorus	0	0	0	7,28	6,13	0	0	0	0	0	0	0	0	30,27	90,42	9,58	0	0	0	69,73	0	0	0	55,94	9,2	0	0	0	0	0	0	0	0	0	0	0	0	0	0	0	1	1	0	7	boxer	2744,1	1
liza	Chorus	0	0	60,36	0	52,14	100	0	0	0	0	0	0	0	12,14	100	0	7,14	0	0	0	5	0	0	1,79	10,71	0	0	0	3,21	0	0	0	0	0	0	0	0	0	3	3	2	1	0	10	siberian husky	1582,1	1
lulu	Chorus	0	0	0	10,18	39,65	33,68	0	0	0	4,91	0	0	0	62,11	68,07	31,93	0,35	0	0	49,47	0	0	0	11,58	0	0	0	0	0	0	0	0	0	0	0	0	0	0	0	0	2	1	0	1,5	siberian husky	1582,1	0
luna_bull	Chorus	13,41	3,45	0	7,66	19,54	0	9,58	0	0	5,36	0	0	0	26,82	75,48	24,52	1,92	6,9	0	0	9,58	4,21	1,92	6,51	0	0	0	0	0	0	0	0	0	0	0	0	0	0	0	0	2	1	0	6	Bull terrier	3018,9	0
magor	Chorus	0	0	0	8,3	0	0	0	100	0	0	0	0	0	100	0	0	0	0	0	0	0	0	0	12,64	0	0	0	0	0	0	0	0	0	0	0	0	0	0	0	0	1	0	0	7,5	Vizsla	2242,857143	1
málna_tacskó	Chorus	2,63	0	14,91	42,98	17,84	100	0	0	68,42	0	0	1,75	0	48,83	6,43	25,15	0,29	0	0	0	0	0	0	23,68	0	0	0	0	1,75	0	0	0	0	0	0	0	0	0	0	0	2	1	0	3	Dachshund, Long-haired	1949,8	0
manna	Chorus	0	0	0	41,61	12,94	88,11	0	0	0	0,7	0	11,89	0	15,03	27,62	72,38	0	0	0	3,85	0	0	0	9,44	0	0	0	0	0	0	0	0	0	0	0	0	0	0	0	0	2	1	0	4,5	yorkshire terrier	2165,4	1
manó	Chorus	11,51	0	29,5	2,16	3,24	94,96	0	0	0	3,24	0	0	0	0	88,13	11,87	0,36	0	0	0	26,26	11,51	0	7,19	0	0	0	11,51	0	0	1,08	0	0	0	0	0	0	0	0	0	1	1	0	3,5	Dachshund, Short-haired	1949,8	0
Manó_airedale	Chorus	5,23	0	28,92	8,71	13,59	21,95	0	0	9,76	2,44	0	0	0	33,1	68,29	21,95	0,35	0	0	72,82	0	0	0	43,9	0	0	0	0	0	0	0	0	0	0	0	0	0	0	0	0	1	0	0	4	airedale terrier	1864,666667	1
masna	Chorus	0	0	0	6,17	39,51	21,3	2,78	0	0	12,35	1,85	0	0	80,25	69,14	30,86	0,62	0	0	15,12	0	0	0	9,88	0	0	0	0	0	0	0	0	0	0	0	0	0	0	0	0	2	1	0	7,5	beagle	2485,5	1
maszat	Chorus	0	0	0	10,43	53,99	54,29	1,53	0	0	0	0	0	0	75,46	69,63	30,37	3,99	18,1	0	9,2	0	0	0	3,37	21,47	0	0	0	0	0	0	0	0	0	0	0	0	0	0	0	2	0	0	1	Dachshund, Short-haired	1949,8	0
Maya	Chorus	0	0	0	45,77	11,27	20,77	0	0	0	7,39	0	1,06	0	19,01	38,03	61,97	4,23	0	0	23,24	11,27	1,76	0	5,63	3,87	0	0	0	0	0	0	0	0	0	0	0	0	0	0	0	2	1	0	2,5	siberian husky	1582,1	0
meeko	Chorus	0	0	0	26,09	31,52	95,29	0	0	20,29	0	0	0	0	53,99	54,71	25	5,07	0	0	0	0	0	0	3,26	0	0	0	0	0	0	0	0	0	0	0	0	0	0	0	0	1	1	0	3	shiba inu	1470,25	1
mézi	Chorus	0	0	0	6,29	5,66	16,35	0	0	0	45,28	0	2,52	0	32,7	37,11	62,89	4,72	0	0	5,35	0	0	0	6,29	0	0	0	0	0	0	0	0	0	0	0	0	0	0	0	0	2	1	0	7	Dachshund, Short-haired	1949,8	1
millie	Chorus	0	0	0	10,06	0	89,94	0	0	0	38,99	0	2,2	0	35,22	75,79	24,21	7,23	0	0	0	0	0	0	0	0	0	0	0	0	0	0	0	0	0	0	0	0	0	0	0	2	1	0	11	West highland white terrier	2291,4	1
miranda	Chorus	0	0	0	3,49	22,86	55,87	0	0	0	7,62	0	9,84	0	48,25	70,79	29,21	11,75	0	0	0	0	0	0	3,17	6,35	0	0	0	0	0	0	0	0	0	0	0	0	0	0	0	2	0	0	1	siberian husky	1582,1	1
miro	Chorus	0,88	0	4,99	12,61	8,21	35,19	1,47	0	0	3,23	0	13,2	0	78,01	63,64	36,36	11,14	2,64	0	37,83	0	0	0	12,61	0	0	0	0	0	0	0	0	0	0	0	0	0	0	0	0	2	0	0	8,5	beagle	2485,5	0
móka	Chorus	0	0	22,5	8,93	4,29	12,5	0	0	0	6,43	0	0	0	5,36	50,71	49,29	5,36	11,07	0	16,07	0	0	0	44,29	0	0	0	0	0	0	0	0	0	0	0	0	0	0	0	0	2	1	0	1,5	border collie	2504	1
molly	Chorus	0	0	2,81	0	68,42	100	0	100	0	0	0	0	0	95,44	0	0	13,68	0	0	0	0	0	0	0	4,91	0	0	0	0	0	0	0	0	0	0	0	0	0	0	0	2	1	0	7	great dane	2160,8	0
mona	Chorus	0	0	0	7,72	25,93	80,56	0	0	0	14,2	0	0	0	35,49	65,12	34,88	6,48	0	0	2,47	0	0	0	25,62	0	0	0	0	0	0,93	1,23	0	0	0	0	0	0	0	0	0	2	1	0	4,5	english cocker spaniel	2420	1
noir	Chorus	0	0	11,4	2,61	31,92	54,72	0	0	0	0,65	0	0	0	82,08	72,64	27,36	17,26	0	1,95	12,05	0	0	0	9,45	3,91	0	0	0	0	0	0	0	0	0	0	0	0	0	0	0	1	0	0	4	Shetland Sheepdog	2560,1	1
nuance	Chorus	0	0	0	0,95	28,89	63,81	0	0	0	15,56	0	0	0	58,1	76,83	23,17	1,59	0	0	0	0	0	0	3,17	1,9	0	0	0	0	0	0	0	0	0	0	0	0	0	0	0	2	0	0	3	Dachshund, Wire-haired	1949,8	1
odin	Chorus	0	0	31,48	1,85	62,65	0	25,62	0	0	5,56	5,56	0	2,47	58,02	61,11	38,89	12,35	5,86	0	18,83	0	0	0	6,48	4,01	0	0	0	0	0	0	0	0	0	0	0	0	0	0	0	1	0	0	4	Great Pyrenees (Pyrenean Mountain Dog)	2070,2	1
Oliver	Chorus	0	0	0	4,88	18,12	1,74	0	0	0	18,82	0	0	0	31,36	44,95	55,05	14,98	0	0	10,1	0	0	0	14,63	0	0	0	0	0	0	0	0	0	0	0	0	0	0	0	0	1	0	0	2	airedale terrier	1864,666667	1
oni	Chorus	0	0	0	12,34	7,59	10,76	0	0	0	0,63	0	2,53	0	72,15	72,47	27,53	3,48	0	0	26,9	0	0	0	3,8	0	0	0	0	0	0	0	0	0	0	0	0	0	0	2	2	1	1	0	3	Bull Terrier	3018,9	1
paton	Chorus	0	0	0	0	11,71	29,43	0	0	0	51,17	0	0	0	20,4	33,44	66,56	6,69	0	0	13,71	0	0	0	5,02	4,01	1	0	0	0	0	0	0	0	1	0	0	0	0	0	1	1	0	0	5,5	Great Pyrenees (Pyrenean Mountain Dog)	2070,2	1
Penny	Chorus	1,24	0	0	22,67	18,01	0	0	0	0	4,66	0	0	0	38,82	89,75	10,25	3,42	0	0	39,44	27,33	0	0	22,05	0	0	0	0	0	0	0	0	0	0	0	0	0	0	0	0	2	0	0	1,5	airedale terrier	1864,666667	1
raff	Chorus	0	0	0	1,78	22,78	19,93	0	0	0	0	0	0	0	79,36	79	21	7,83	0	0	23,84	0	0	0	12,46	3,91	0	0	0	0	0	0	0	0	0	0	0	0	0	0	0	1	0	0	12	briard	1920	1
réni	Chorus	0	0	14,47	5,03	20,44	14,78	0	0	0	16,98	0	0	0	25,16	46,54	53,46	0,63	0	0	45,6	0	0	0	34,28	0	0	0	0	0	0	0	0	0	0	0	0	0	0	0	0	1	1	0	11	Jack Russell Terrier (Russel Terrier)	2152,1	1
shopi	Chorus	34,08	0	0	17,98	20,22	82,77	0	0	0	0	0	0	0	32,58	91,39	8,61	0	0	0	0	1,12	0,75	0	9,74	0	0	0	0	0	0	0	0	0	0	0	0	1	0	0	1	1	1	0	3,5	miniature poodle	2289,7	1
sissy	Chorus	6,29	0	5,35	8,18	31,13	100	0	0	0	0	0	22,64	0	40,57	98,11	1,89	9,75	0	0	0	17,61	12,89	0	0	5,03	0	0	0	0	0	1,26	0	0	0	0	0	0	0	0	0	2	1	0	7	Dachshund, Short-haired	1949,8	1
vino	Chorus	0	0	0	4,26	30,5	90,43	0	0	60,99	9,57	0	1,06	0	79,79	13,48	25,53	21,99	0	0	0	0	0	0	0	0	0	0	0	0	0	0	0	0	0	0	0	0	0	0	0	1	1	0	3,5	english cocker spaniel	2420	1
vudu	Chorus	0	0	0	2,01	15,72	100	0	0	0	0	0	0	0	87,96	85,28	14,72	22,07	0	0	0	0	0	0	0,33	9,03	0	0	0	0	0	0	0	0	0	0	0	0	0	0	0	1	0	0	6	German Shepherd Dog (Alsatian)	2265,4	1
waya	Chorus	0,89	0	0	2,08	11,31	94,64	0	0	0	0	0	0	0	22,02	94,94	5,06	0	0	0	0	58,04	5,06	0	15,48	0	0	0	10,42	0	0	0	0	0	0	0	0	0	0	0	0	1	1	0	7,5	siberian husky	1582,1	0
zack	Chorus	0	0	1,03	2,41	32,76	15,52	0	0	0	14,48	0	0	0	48,97	29,31	70,34	5,17	0	0	3,1	0	0	0	4,14	7,93	0	0	0	0	0	0	0	0	0	0	0	0	0	0	0	1	1	0	1,5	siberian husky	1582,1	1
zara_beagle	Chorus	0	0	0	2,47	0,62	91,36	0	0	0	82,1	0	0	0	12,65	68,21	31,79	0	0	0	0	0	0	0	0,31	0	0	0	0	0	0	0	0	0	0	0	0	0	0	0	0	2	1	0	3	beagle	2485,5	1
zara_border	Chorus	0	0	9,84	24,92	27,54	67,54	0	3,61	0	12,46	0	0,66	0	40	78,69	17,7	7,21	0	0	0	0	0	0	0,66	5,9	0	0	0	0	0	0	0	0	0	0	0	0	0	0	0	2	1	0	5	border collie	2504	1
Zeller	Chorus	32,28	0	0	37,89	14,39	0	0	0	0	0	0	0	0	46,67	80,35	19,65	0	0	0	0	0	0	0	0,7	0	0	0	0	0	0	0	0	0	0	0	1	0	0	0	1	2	0	0	5,5	airedale terrier	1864,666667	1
zen	Chorus	0	0	9,21	23,17	39,68	100	0	17,78	81,59	24,76	0	14,92	0	43,81	0	0,63	2,86	0	0	0	0	0	0	0	18,73	0	0	0	0	0	0	0	1	0	0	0	0	0	0	1	1	0	0	5,5	Belgian Shepherd Dog - Malinois	2018,333333	1
zorró	Chorus	0	0	6,77	12,31	55,69	0	0	0	0	11,69	0	0	0	67,38	79,69	20,31	0	0	0	0	0	0	0	4,31	0	0	0	0	0	0	0	0	0	0	0	0	0	0	0	0	1	0	0	3,5	alaskan malamute	1614,9
argosz	Solo2	0	0	0	7,39	0	67,25	0	0	23,24	16,55	0	0	0	0	38,03	38,73	0	0	0	5,63	0	0	0	4,58	0	2,11	0	0	0	0	0	0	0	1	0	0	0	0	3	4	1	1	0	5,5	alaskan malamute	1614,9	0
axl	Solo2	0	0	0	6,98	8,64	31,56	0	0	0	1,66	0	0	0	33,89	71,43	28,57	2,99	0	0	0	0	0	0	18,94	0	0	0	0	0	0	0	0	0	0	0	0	0	0	0	0	1	0	0	9,5	siberian husky	1582,1	1
bacardi	Solo2	0	0	0	0	11,49	100	0	0	91,22	0	0	0	0	48,99	1,35	7,43	0	0	0	0	0	0	0	18,58	0	0	0	0	0	0	0	0	0	0	0	0	0	0	0	0	1	0	0	1	alaskan malamute	1614,9	1
barnabás	Solo2	0	0	0	4	25,82	0	2,55	32	26,91	0	0	0	0	26,55	20,36	20,73	2,91	0	0	10,18	0	0	0	20,73	0	0	0	0	0	0	0	0	0	0	0	0	0	0	1	1	1	0	0	8	labrador retriever	2182,3	0
beau	Solo2	0	0	0	4,73	0	0	0	37,45	37,82	26,18	0	0	0	0	13,09	11,64	0	0	0	95,27	0	0	0	9,09	0	0	0	0	0	0	0	0	0	0	0	0	0	0	0	0	1	0	0	5,5	Great Pyrenees (Pyrenean Mountain Dog)	2070,2	1
békalaki masni	Solo2	0	0	0	15,67	0	36,33	0	0	0	47	0	0	0	19	39,33	60,67	0	4,33	0	0	0	0	0	11	0	0	0	0	0	0	0	0	0	0	0	0	0	0	0	0	2	1	0	5	Vizsla	2242,857143	1
bodza_labi	Solo2	0	0	2,36	9,46	4,05	11,15	3,04	0	0	50,68	1,35	0	0	0	10,47	89,53	0,68	2,36	0	2,03	0	0	0	8,45	0	0	0	0	0	0	0	0	0	0	0	0	0	0	0	0	1	1	0	1,5	labrador retriever	2182,3	0
bogi	Solo2	0	0	0	0	8,09	30,15	0	51,47	0	52,94	0	0	0	11,03	29,41	19,12	0	0	0	0	0	0	0	0	0	0	0	0	0	0	0	100	0	0	0	0	0	0	0	0	2	1	0	3	akita inu	1702,8	1
bogyó	Solo2	0	0	0	0	14,73	100	0	0	100	0	0	0	0	44,18	0	0	0	0	1,37	0	0	0	0	28,42	0	0	0	0	0	0	0	0	0	0	0	0	0	0	0	0	2	1	0	3,5	Shih Tzu	1955,6	0
bori	Solo2	0	0	0	3,02	20,75	100	0	0	100	0	0	0	0	12,45	0	0	0	0	0	0	0	0	0	0	0	0	0	0	0	0	0	0	3	0	0	0	0	0	1	4	2	0	0	3,5	alaskan malamute	1614,9	1
bukfenc	Solo2	0	0	0	5,21	25	1,74	0	0	6,6	5,56	0	0	0	41,67	45,83	47,57	5,9	0	0	32,29	0	0	0	21,88	0	0	0	0	0	0	0	0	0	0	0	0	0	0	1	1	2	0	0	1,5	German Shepherd Dog (Alsatian)	2265,4	1
chucky	Solo2	1,92	0	0	0	36,54	100	0	31,54	63,85	0	0	0	0	48,85	0	4,62	0	0	5,38	0	24,62	1,15	1,54	0,77	0	0	0	0	0	0	0	0	0	0	0	0	0	0	0	0	1	1	0	3,5	pekingese	1818,3	0
cukor	Solo2	0	0	0	0,67	2,69	100	0	0	0	0	0	0	0	50,17	98,32	1,68	24,92	0	0	0	0	0	0	27,95	0	0	0	0	0	0	0	0	1	0	0	0	0	0	0	1	2	1	0	5	Vizsla	2242,857143	1
csoki	Solo2	0	0	0	2,85	14,23	4,98	0	0	0	0	0	0	0	52,67	81,85	18,15	24,56	0	0	0	0	0	0	8,19	0	0	0	0	0	0	0	0	0	0	0	0	0	0	0	0	1	1	0	7,5	Dachshund, Short-haired	1949,8	0
csoki_labi	Solo2	0	0	1,82	0	24,82	100	0	0	88,32	0	0	0	0	47,45	0	11,68	0	0	0	0	0	0	0	22,26	0	0	0	0	0	0	0	0	0	0	0	0	0	0	1	1	2	1	0	3	labrador retriever	2182,3	0
danken	Solo2	0	0	0	1,1	0	0	0	100	0	0	0	0	0	0	0	0	0	0	0	0	0	0	0	65,44	0	0	0	0	0	0	0	0	0	0	0	0	0	0	0	0	1	0	0	7,5	airedale terrier	1864,666667	1
daryl	Solo2	0	0	7,07	4,5	16,72	10,61	9,65	0	0	20,26	0,32	0	0	18,01	37,94	62,06	9	18,33	0	8,68	0	0	0	6,43	0	0	0	2,57	0	0	0	0	0	0	0	0	0	0	1	1	1	1	0	2	German Shepherd Dog (Alsatian)	2265,4	1
dió_tacskó	Solo2	0	0	1,33	5,32	23,92	0	0	0	86,38	5,65	0	0	0	45,85	3,99	9,63	4,32	92,36	0	0	0	0	0	9,97	0	0	0	0	0	0	0	0	0	0	0	0	0	0	0	0	1	0	0	5	Dachshund, Short-haired	1949,8	0
doro	Solo2	0	0	0	4,44	1,37	35,15	0	0	0	50,51	0	0	0	26,96	54,27	45,73	4,1	0	0	10,92	0	0	0	11,95	0	0	0	0	0	0	0	0	0	0	0	0	0	0	0	0	2	1	0	2	Rottweiler	2240,7	0
drazsé	Solo2	0	0	6,23	48,35	3,3	100	0	0	0	22,34	0	44,69	0	1,47	42,49	57,51	0	0	0	0	0	0	0	1,47	0	0	0	0	0	0	0	0	0	0	0	0	0	0	1	1	2	1	0	1	labrador retriever	2182,3	1
dugó	Solo2	0	0	0	2,75	0	100	0	100	0	0	0	0	0	43,3	0	0	0	0	0	0	0	0	0	39,86	0	0	0	0	0	0	0	0	1	0	0	0	0	0	0	1	1	1	0	5	Shih Tzu	1955,6	0
for	Solo2	0	0	2,07	8,28	0	100	0	89,66	0	17,59	0	0	0	21,72	2,41	7,93	5,52	0	0	0	0	0	0	0,69	0	0	0	0	0	0	0	0	0	0	0	0	0	0	0	0	1	0	0	1	Great Pyrenees (Pyrenean Mountain Dog)	2070,2	1
grafit	Solo2	0	0	7,02	35,45	20,07	89,63	0	0	28,43	3,68	0	10,03	0	57,53	53,51	18,06	0	0	0	5,35	0	0	0	9,03	0	0	0	0	0	0	0	30,43	0	0	0	0	0	0	1	1	2	0	0	4,5	weimaraner	2177	1
gru	Solo2	0	0	15,38	3,66	4,03	0	0	0	0	0	0	0	0	34,07	100	0	0	0	0	100	0	0	0	77,29	0	0	0	0	0	0	0	0	0	0	0	0	0	0	0	0	1	0	0	3,5	airedale terrier	1864,666667	1
jagger	Solo2	0	0	0	0	41,53	100	0	100	0	0	0	0	0	49,83	0	0	10,3	0	0	0	0	0	0	0	0	0	0	0	0	0	0	0	0	0	0	0	0	0	1	1	1	0	0	4	siberian husky	1582,1	1
Jasi	Solo2	0	0	11,07	11,07	2,95	0	0	100	0	0	0	0	0	80,44	0	0	53,87	0	0	0	0,37	0	0	0	0	0	0	6,64	0	0	0	0	0	0	0	0	0	0	0	0	2	0	0	5,5	Borzoi	2113,3	1
kalamona	Solo2	0	0	14,39	18,45	15,13	55,72	0	41,33	0	0	0	0	0	13,28	49,82	8,86	0	0	0	0	0	0	0	18,82	0	0	0	0	0	0	0	0	0	0	0	0	0	0	0	0	2	0	0	2	Borzoi	2113,3	1
kira	Solo2	0	0	0	17,73	12,77	100	0	0	0	0	0	17,38	0	82,62	100	0	6,03	0	0	0	0	0	0	0	0	0	0	0	0	0	0	0	1	0	0	0	0	0	2	3	2	0	0	1,5	Great Dane	2160,8	1
leopold	Solo2	0	0	0	0	10,51	0	0	0	0	0	0	0	0	15,32	100	0	0	0	0	0	0	0	0	71,47	4,2	0	0	0	0	0	0	0	0	0	0	0	0	0	0	0	1	1	0	7	boxer	2744,1	1
liza	Solo2	0	0	25,18	4,38	13,14	100	0	49,27	18,61	4,01	0	0	0	9,49	14,23	17,88	5,47	0	0	0	0	0	0	0	0	0	0	0	0	0	0	0	0	0	0	0	1	0	1	2	2	1	0	10	siberian husky	1582,1	1
lulu	Solo2	0	0	0	0	46,78	34,24	0	0	0	0,34	0	0	0	49,83	76,95	23,05	0,34	0	0	12,88	0	0	0	32,2	2,71	0	0	0	0	0	0	0	0	0	0	0	0	0	0	0	2	1	0	1,5	siberian husky	1582,1	0
luna_bull	Solo2	0	0,96	0	0,96	7,35	3,83	0	0	0	31,95	0	0	0	8,95	31,63	68,37	4,15	6,07	1,28	14,38	1,92	0,96	0	8,95	0	15,65	0	0	0	0	0	0	0	1	0	0	0	0	0	1	2	1	0	6	Bull terrier	3018,9	0
magor	Solo2	0	0	0	0	0	0	0	100	0	0	0	0	0	0	0	0	0	0	0	0	0	0	0	0	0	0	0	0	0	0	0	0	0	0	0	0	0	0	0	0	1	0	0	7,5	Vizsla	2242,857143	1
málna_tacskó	Solo2	2,89	0	36,82	50,18	5,42	100	0	0	23,1	0	0	7,58	0	21,3	24,55	52,35	0,36	0	0	0	0	0	0	18,77	0	0	0	0	0	0	0	11,19	0	0	0	0	0	0	0	0	2	1	0	3	Dachshund, Long-haired	1949,8	0
manna	Solo2	0	0	0	17,99	11,87	35,25	0	0	0	0	0	0	0	54,32	67,27	32,73	2,16	0	0	39,93	0	0	0	18,71	0	0	0	0	0	0	0	0	0	0	0	0	0	0	0	0	2	1	0	4,5	yorkshire terrier	2165,4	1
manó	Solo2	0	0	67,74	16,85	0	83,15	0	0	66,67	12,54	0	0	0	0	7,53	25,81	0	0	0	12,54	0	0	0	12,54	0	0	0	0	0	0	0	0	0	0	0	0	1	0	0	1	1	1	0	3,5	Dachshund, Short-haired	1949,8	0
Manó_airedale	Solo2	22,1	0	20,65	5,07	10,14	7,61	0	0	23,91	9,06	0	0	0	35,51	62,32	13,77	0	0	0	26,81	0	0	0	31,52	0	0	0	0	0	0	0	0	0	0	0	0	0	0	0	0	1	0	0	4	airedale terrier	1864,666667	1
masna	Solo2	0	0	8,51	2,84	15,96	6,74	0	0	0	61,35	0	0	0	18,44	27,66	72,34	0	0	0	5,32	0	0	0	11,7	0	0	0	0	0	0	0	0	0	0	0	0	0	0	0	0	2	1	0	7,5	beagle	2485,5	1
maszat	Solo2	0	0	0	11	40	67,67	0	26,33	0	0	0	0	0	58	54,33	19,33	0,33	0	0	0	0	0	0	0	4,33	0	0	0	0	0	0	29,33	0	0	0	0	0	0	0	0	2	0	0	1	Dachshund, Short-haired	1949,8	0
Maya	Solo2	1,03	0	0	44,48	0,34	43,79	0	0	10,34	0	0	0	0	12,07	40,34	49,31	0	0	0	0	13,79	11,38	0	1,72	0	0	0	1,72	0	0	0	7,59	0	0	0	0	1	0	0	1	2	1	0	2,5	siberian husky	1582,1	0
meeko	Solo2	0	0	0	0,66	22,95	100	0	0	24,59	0	0	0	0	56,07	68,52	6,89	0	0	0	0	0	0	0	23,93	0	0	0	0	0	0	0	0	0	0	0	0	0	0	0	0	1	1	0	3	shiba inu	1470,25	1
mézi	Solo2	0	0	0	9,09	5,94	22,38	7,69	0	0	68,53	0	2,1	0	18,88	31,47	68,53	0	3,5	0	0	0	0	0	0	0	0	0	0	0	0	0	0	0	0	0	0	0	0	0	0	2	1	0	7	Dachshund, Short-haired	1949,8	1
millie	Solo2	0	0	0	5,57	21,25	100	0	0	0	20,91	0	0,35	0	57,84	82,58	17,42	0	0	0	0	0	0	0	0	0	0	0	0	0	0	0	0	0	0	0	0	0	0	0	0	2	1	0	11	West highland white terrier	2291,4	1
miranda	Solo2	0	0	0	6,99	4,78	12,5	13,24	0	0	35,66	16,18	2,21	0	6,62	29,04	70,96	0	3,68	0	19,49	0	0	0	7,35	0	0	0	0	0	0	0	0	0	0	0	0	0	0	0	0	2	0	0	1	siberian husky	1582,1	1
miro	Solo2	0	0	9,23	7,31	16,54	71,54	0	0	0	1,54	0	8,85	0	50,38	66,54	33,46	9,23	0	0	0	0	0	0	1,54	0	0	0	0	0	0	0	0	0	0	0	0	0	0	0	0	2	0	0	8,5	beagle	2485,5	0
móka	Solo2	0	0	21,84	6,83	10,58	24,57	0	0	0	0	0	0	0	24,91	81,57	18,43	3,07	0	0	44,03	0	0	0	29,01	0	0	0	0	0	0	0	0	0	0	0	0	0	0	0	0	2	1	0	1,5	border collie	2504	1
molly	Solo2	0	0	25,52	1,38	78,62	100	0	100	0	0	0	0	0	63,45	0	0	3,1	0	0	0	0	0	0	0	0	0	0	0	0	0	0	0	0	0	0	0	0	0	0	0	2	1	0	7	great dane	2160,8	0
mona	Solo2	0	2,56	2,24	30,77	9,94	0	0	0	0	0	0	0	0	29,17	99,04	0,96	1,28	0	1,92	0	44,55	3,21	0	0	0	0	0	0	0	0	0	0	0	0	0	0	0	0	0	0	2	1	0	4,5	english cocker spaniel	2420	1
noir	Solo2	1,05	0	1,75	13,68	28,77	1,75	0	0	0	5,96	0	0	0	47,72	51,93	48,07	0	0	0	42,46	0	0	0	25,96	2,46	0	0	0	0	0	0	0	0	0	0	0	0	0	0	0	1	0	0	4	Shetland Sheepdog	2560,1	1
nuance	Solo2	0	0	0	1,46	45,26	68,61	0	0	50	0	0	0	0	91,97	41,61	8,39	2,55	0	0	0	0	0	0	0	0	0	0	0	0	0	0	0	0	0	0	0	0	0	0	0	2	0	0	3	Dachshund, Wire-haired	1949,8	1
odin	Solo2	0	0	46,52	13,19	36,63	19,78	4,4	0	0	4,4	0	1,47	0	16,12	37	63	12,09	10,26	0	10,26	0	0	0	9,16	0	0	0	0	0	0	0	0	0	0	0	0	0	0	0	0	1	0	0	4	Great Pyrenees (Pyrenean Mountain Dog)	2070,2	1
Oliver	Solo2	0	0	0	12,64	29,24	62,45	0	0	49,1	6,5	0	0	0	57,76	16,61	34,3	1,08	0	0	0	0	0	0	0	0	0	0	0	0	0	0	0	0	0	0	0	0	0	0	0	1	0	0	2	airedale terrier	1864,666667	1
oni	Solo2	0	0	0	10,24	1,37	4,44	0	0	0	7,51	0	0	0	35,49	51,88	48,12	4,44	0	0	25,26	0	0	0	29,01	0	0	0	0	0	0	0	0	0	0	0	0	0	0	0	0	1	1	0	3	Bull Terrier	3018,9	1
paton	Solo2	0	0	0	0,69	18,97	43,1	19,31	0	0	58,97	0	0	0	18,62	59,66	40,34	1,72	5,17	0	0	0	0	0	0	5,17	0	0	0	0	0	0	0	0	0	0	0	0	0	0	0	1	0	0	5,5	Great Pyrenees (Pyrenean Mountain Dog)	2070,2	1
Penny	Solo2	1,79	0	0	31,9	10,75	87,81	0	0	0	0	0	0	0	16,49	82,8	17,2	4,3	0	0	8,6	54,12	7,89	0	0	0	0	0	0	0	0	0	0	0	0	0	0	0	1	0	1	2	0	0	1,5	airedale terrier	1864,666667	1
raff	Solo2	0	0	0	1,33	4,33	0	0	99,67	0	0	0	0	0	87,67	0	0,33	6	0	0	0	0	0	0	2,33	0	0	0	0	0	0	0	0	0	0	0	0	0	0	0	0	1	0	0	12	briard	1920	1
réni	Solo2	0	0	33,67	5,78	19,39	69,73	5,1	0	0	10,88	0	0	0	29,93	66,67	33,33	0	4,08	0	0	0	0	0	21,77	0	0	0	0	0	0	0	0	0	0	0	0	0	0	0	0	1	1	0	11	Jack Russell Terrier (Russel Terrier)	2152,1	1
shopi	Solo2	20,81	0	0	17,11	3,36	57,38	0	47,32	0	0	0	0	0	18,46	41,28	11,41	0	0	0	0	0	0	0	21,48	0	0	0	0	0	0	0	0	0	0	0	0	0	0	0	0	1	1	0	3,5	miniature poodle	2289,7	1
sissy	Solo2	4,04	0	15,81	0	19,12	100	0	0	0	0	0	0	0	3,68	100	0	0	0	0	0	26,1	18,01	0	0	0	0	0	0	0	0	1,47	0	0	0	0	0	0	0	0	0	2	1	0	7	Dachshund, Short-haired	1949,8	1
vino	Solo2	0	0	0	1,94	17,15	100	0	0	100	0	0	0	0	62,14	0	0	12,94	0	0	0	0	0	0	0	0	0	0	0	0	0	0	0	0	0	0	0	0	0	0	0	1	1	0	3,5	english cocker spaniel	2420	1
vudu	Solo2	0	0	0	2,14	23,49	100	0	0	0	0	0	0	0	72,24	87,54	12,46	16,37	0	0	0	0	0	0	1,78	40,93	0	0	0	0	0	0	0	0	0	0	0	0	0	0	0	1	0	0	6	German Shepherd Dog (Alsatian)	2265,4	1
waya	Solo2	0	0	1	0	7,64	100	0	0	0	0	0	0	0	44,52	100	0	0	0	0	0	36,54	1,99	0	45,18	0	0	0	3,99	0	0	0,66	0	0	0	0	0	0	0	0	0	1	1	0	7,5	siberian husky	1582,1	0
zack	Solo2	0	0	0	4,41	4,07	2,03	7,8	0	0	12,54	4,75	0	0	2,03	6,1	93,9	3,39	3,39	0	6,1	0	0	0	6,1	0	0	0	0	0	0	0	0	0	0	0	0	0	0	0	0	1	1	0	1,5	siberian husky	1582,1	1
zara_beagle	Solo2	0	0	0	0	0	50,71	0	0	0	79,43	0	0	0	18,09	64,18	35,82	0	0	0	16,67	0	0	0	14,18	0	0	0	0	0	0	0	0	0	0	0	0	0	0	0	0	2	1	0	3	beagle	2485,5	1
zara_border	Solo2	0	0	3,1	4,83	5,52	40,69	0	30,34	0	15,86	0	0	0	17,93	39,31	30,34	1,03	0	0	19,66	0	0	0	24,14	5,86	0	0	0	0	0	0	0	0	0	0	0	1	0	0	1	2	1	0	5	border collie	2504	1
Zeller	Solo2	23,51	0	0	21,19	7,95	1,66	0	0	0	0	0	0	0	31,13	82,12	17,88	9,6	0	0	0	0	0	0	1,99	0	0	0	0	0	0	0	0	0	0	0	0	0	0	0	0	2	0	0	5,5	airedale terrier	1864,666667	1
zen	Solo2	0	0	0	12,1	23,84	100	0	100	0	12,1	0	0	0	46,62	0	0	13,88	0	0	0	0	0	0	0	0	0	0	0	0	0	0	0	0	0	0	0	0	0	0	0	1	0	0	5,5	Belgian Shepherd Dog - Malinois	2018,333333	1
zorró	Solo2	0	0	7,17	8,3	4,91	4,91	0	29,06	0	23,77	0	0	0	10,19	37,74	33,21	7,55	0	0	0	0	0	0	8,3	0	0	0	0	0	0	0	0	1	0	0	0	1	0	2	4	1	0	0	3,5	alaskan malamute	1614,9
