# Supplementary material for: Genetic distance from wolves affects family dogs’ reactions towards howls
Source: Commun Biol. 2023 Feb 6;6:129. doi: 10.1038/s42003-023-04450-9 (PMC9902479; doi:10.1038/s42003-023-04450-9)
Supplement: Supplementary file 4 — Supplementary Data 2 [file 42003_2023_4450_MOESM4_ESM.csv]

dog	part	Freq_Bark	Freq_Growl	Freq_Whine	Freq_Woof	Freq_Howl	Freq_Bark-howl	Freq_Gorwl-howl	Freq_Moan	Freq_Whine-howl	Freq_Other	Freq_Yelp	sex	neuter	age	root_dist	pedigree
argosz	Solo1	0	0	4	0	0	0	0	0	0	0	0	1	1	5,5	1614,9	0
axl	Solo1	0	0	0	0	0	0	0	0	0	0	0	1	0	9,5	1582,1	1
bacardi	Solo1	0	0	0	0	0	0	0	0	0	0	0	1	0	1	1614,9	1
barnabás	Solo1	0	0	0	0	0	0	0	0	0	0	0	1	0	8	2182,3	0
beau	Solo1	0	0	0	0	0	0	0	0	0	0	0	1	0	5,5	2070,2	1
békalaki masni	Solo1	0	0	0	0	0	0	0	0	0	0	0	2	1	5	2242,857143	1
bodza_labi	Solo1	0	0	3	1	0	0	0	0	0	0	0	1	1	1,5	2182,3	0
bogi	Solo1	0	0	0	0	0	0	0	0	0	0	0	2	1	3	1702,8	1
bogyó	Solo1	0	0	0	0	0	0	0	0	0	0	0	2	1	3,5	1955,6	0
bori	Solo1	0	0	0	0	0	0	0	0	0	0	0	2	0	3,5	1614,9	1
bukfenc	Solo1	0	0	0	0	0	0	0	0	0	0	0	2	0	1,5	2265,4	1
chucky	Solo1	0	1	0	5	6	0	0	1	0	1	0	1	1	3,5	1818,3	0
cukor	Solo1	0	0	0	0	0	0	0	0	0	0	0	2	1	5	2242,857143	1
csoki	Solo1	0	0	0	1	0	0	0	0	0	0	0	1	1	7,5	1949,8	0
csoki_labi	Solo1	0	0	0	0	0	0	0	0	0	0	0	2	1	3	2182,3	0
danken	Solo1	0	0	0	0	0	0	0	0	0	0	0	1	0	7,5	1864,666667	1
daryl	Solo1	0	0	1	0	1	0	0	0	0	0	0	1	1	2	2265,4	1
dió_tacskó	Solo1	0	0	0	0	0	0	0	0	0	1	0	1	0	5	1949,8	0
doro	Solo1	0	0	0	0	0	0	0	0	0	0	0	2	1	2	2240,7	0
drazsé	Solo1	2	0	7	4	1	0	0	0	0	0	0	2	1	1	2182,3	1
dugó	Solo1	0	0	0	0	0	0	0	0	0	0	0	1	1	5	1955,6	0
for	Solo1	0	0	0	0	0	0	0	0	0	0	0	1	0	1	2070,2	1
grafit	Solo1	0	0	0	0	0	0	0	0	0	0	0	2	0	4,5	2177	1
gru	Solo1	0	0	4	0	0	0	0	0	0	0	0	1	0	3,5	1864,666667	1
jagger	Solo1	0	0	0	0	0	0	0	0	0	0	0	1	0	4	1582,1	1
Jasi	Solo1	0	0	1	0	0	0	0	0	0	0	0	2	0	5,5	2113,3	1
kalamona	Solo1	0	0	1	0	0	0	0	0	0	0	0	2	0	2	2113,3	1
kira	Solo1	0	0	0	0	0	0	0	0	0	0	0	2	0	1,5	2160,8	1
leopold	Solo1	0	0	0	0	0	0	0	0	0	0	0	1	1	7	2744,1	1
liza	Solo1	0	0	13	0	0	0	0	0	0	0	0	2	1	10	1582,1	1
lulu	Solo1	0	0	0	0	0	0	0	0	0	0	0	2	1	1,5	1582,1	0
luna_bull	Solo1	0	0	0	1	0	0	0	0	0	0	0	2	1	6	3018,9	0
magor	Solo1	0	0	0	0	0	0	0	0	0	0	0	1	0	7,5	2242,857143	1
málna_tacskó	Solo1	0	0	0	0	0	0	0	0	0	0	0	2	1	3	1949,8	0
manna	Solo1	0	0	0	0	0	0	0	0	0	0	0	2	1	4,5	2165,4	1
manó	Solo1	0	0	11	0	0	0	0	0	0	0	0	1	1	3,5	1949,8	0
Manó_airedale	Solo1	0	0	2	0	0	0	0	0	0	0	0	1	0	4	1864,666667	1
masna	Solo1	0	0	4	0	0	0	0	0	0	0	0	2	1	7,5	2485,5	1
maszat	Solo1	0	0	0	0	0	0	0	0	0	0	0	2	0	1	1949,8	0
Maya	Solo1	1	0	0	0	0	0	0	0	0	0	0	2	1	2,5	1582,1	0
meeko	Solo1	0	0	1	0	0	0	0	0	0	0	0	1	1	3	1470,25	1
mézi	Solo1	0	0	0	0	0	0	0	0	0	0	0	2	1	7	1949,8	1
millie	Solo1	0	0	0	0	0	0	0	0	0	0	0	2	1	11	2291,4	1
miranda	Solo1	0	0	0	0	0	0	0	0	0	0	0	2	0	1	1582,1	1
miro	Solo1	0	0	0	0	0	0	0	0	0	0	0	2	0	8,5	2485,5	0
móka	Solo1	0	0	9	0	0	0	0	0	0	0	0	2	1	1,5	2504	1
molly	Solo1	0	0	0	0	0	0	0	0	0	0	0	2	1	7	2160,8	0
mona	Solo1	1	0	0	0	0	0	0	0	0	0	1	2	1	4,5	2420	1
noir	Solo1	0	0	0	0	0	0	0	0	0	0	0	1	0	4	2560,1	1
nuance	Solo1	0	0	0	0	0	0	0	0	0	0	0	2	0	3	1949,8	1
odin	Solo1	0	0	2	0	0	0	0	0	0	0	0	1	0	4	2070,2	1
Oliver	Solo1	0	0	1	0	0	0	0	0	0	0	0	1	0	2	1864,666667	1
oni	Solo1	0	0	0	0	0	0	0	0	0	0	0	1	1	3	3018,9	1
paton	Solo1	0	0	0	0	0	0	0	0	0	0	0	1	0	5,5	2070,2	1
Penny	Solo1												2	0	1,5	1864,666667	1
raff	Solo1	0	0	0	0	0	0	0	0	0	0	0	1	0	12	1920	1
réni	Solo1	4	0	0	0	0	0	0	0	0	2	0	1	1	11	2152,1	1
shopi	Solo1	21	11	0	0	2	4	0	0	0	0	0	1	1	3,5	2289,7	1
sissy	Solo1	4	0	11	0	0	0	0	0	0	0	0	2	1	7	1949,8	1
vino	Solo1	0	0	0	0	0	0	0	0	0	0	0	1	1	3,5	2420	1
vudu	Solo1	0	0	0	0	0	0	0	0	0	0	0	1	0	6	2265,4	1
waya	Solo1	0	0	12	0	0	0	0	1	0	0	1	1	1	7,5	1582,1	0
zack	Solo1	0	0	0	0	0	0	0	0	0	0	0	1	1	1,5	1582,1	1
zara_beagle	Solo1	0	0	0	0	0	0	0	0	0	0	0	2	1	3	2485,5	1
zara_border	Solo1	0	0	3	0	0	0	0	0	0	0	0	2	1	5	2504	1
Zeller	Solo1	0	0	0	0	0	0	0	0	0	0	0	2	0	5,5	1864,666667	1
zen	Solo1	0	0	0	0	0	0	0	0	0	0	0	1	0	5,5	2018,333333	1
zorró	Solo1	0	0	0	0	0	0	0	0	0	0	0	1	0	3,5	1614,9	0
argosz	Chorus	0	0	1	0	0	0	0	0	0	0	0	1	1	5,5	1614,9	0
axl	Chorus	0	0	0	0	0	0	0	0	0	0	0	1	0	9,5	1582,1	1
bacardi	Chorus	0	0	2	0	0	0	0	0	0	0	0	1	0	1	1614,9	1
barnabás	Chorus	0	0	0	0	0	0	0	0	0	0	1	1	0	8	2182,3	0
beau	Chorus	0	0	0	0	0	0	0	0	0	0	0	1	0	5,5	2070,2	1
békalaki masni	Chorus	0	0	0	0	0	0	0	0	0	0	0	2	1	5	2242,857143	1
bodza_labi	Chorus	0	0	5	0	0	0	0	0	0	0	0	1	1	1,5	2182,3	0
bogi	Chorus	0	0	0	0	0	0	0	0	0	0	0	2	1	3	1702,8	1
bogyó	Chorus	0	0	0	0	0	0	0	0	0	0	0	2	1	3,5	1955,6	0
bori	Chorus	0	0	0	0	0	0	0	0	0	0	0	2	0	3,5	1614,9	1
bukfenc	Chorus	0	0	0	0	0	0	0	0	0	0	0	2	0	1,5	2265,4	1
chucky	Chorus	0	0	0	5	2	1	0	2	0	0	0	1	1	3,5	1818,3	0
cukor	Chorus	0	0	0	0	0	0	0	0	0	0	0	2	1	5	2242,857143	1
csoki	Chorus	0	0	0	0	0	0	0	0	0	0	0	1	1	7,5	1949,8	0
csoki_labi	Chorus	0	0	0	0	0	0	0	0	0	0	0	2	1	3	2182,3	0
danken	Chorus	0	0	0	0	0	0	0	0	0	0	0	1	0	7,5	1864,666667	1
daryl	Chorus	2	0	5	0	8	7	0	0	1	0	0	1	1	2	2265,4	1
dió_tacskó	Chorus	1	0	1	0	4	1	0	0	0	0	1	1	0	5	1949,8	0
doro	Chorus	0	0	0	0	0	0	0	0	0	0	0	2	1	2	2240,7	0
drazsé	Chorus	0	0	6	0	0	0	0	0	0	0	0	2	1	1	2182,3	1
dugó	Chorus	0	0	0	0	0	0	0	0	0	0	0	1	1	5	1955,6	0
for	Chorus	0	0	0	0	0	0	0	0	0	0	0	1	0	1	2070,2	1
grafit	Chorus	0	0	5	0	0	0	0	0	0	0	0	2	0	4,5	2177	1
gru	Chorus	0	0	3	0	0	0	0	0	0	0	0	1	0	3,5	1864,666667	1
jagger	Chorus	0	0	0	0	0	0	0	0	0	0	0	1	0	4	1582,1	1
Jasi	Chorus	0	0	5	0	1	0	0	3	0	0	0	2	0	5,5	2113,3	1
kalamona	Chorus	0	0	4	0	1	0	0	0	0	0	0	2	0	2	2113,3	1
kira	Chorus	0	0	0	0	0	0	0	0	0	0	0	2	0	1,5	2160,8	1
leopold	Chorus	0	0	0	0	0	0	0	0	0	0	0	1	1	7	2744,1	1
liza	Chorus	0	0	13	0	2	0	0	0	2	0	0	2	1	10	1582,1	1
lulu	Chorus	0	0	0	0	0	0	0	0	0	0	0	2	1	1,5	1582,1	0
luna_bull	Chorus	9	9	0	0	3	3	1	1	0	0	2	2	1	6	3018,9	0
magor	Chorus	0	0	0	0	0	0	0	0	0	0	0	1	0	7,5	2242,857143	1
málna_tacskó	Chorus	3	0	8	0	0	0	0	0	1	0	0	2	1	3	1949,8	0
manna	Chorus	0	0	0	0	0	0	0	0	0	0	0	2	1	4,5	2165,4	1
manó	Chorus	7	0	11	0	8	8	0	0	0	0	2	1	1	3,5	1949,8	0
Manó_airedale	Chorus	3	0	8	0	0	0	0	0	0	0	0	1	0	4	1864,666667	1
masna	Chorus	0	0	0	0	0	0	0	0	0	0	0	2	1	7,5	2485,5	1
maszat	Chorus	0	0	0	0	0	0	0	0	0	0	0	2	0	1	1949,8	0
Maya	Chorus	0	0	0	0	5	3	0	0	0	0	0	2	1	2,5	1582,1	0
meeko	Chorus	0	0	0	0	0	0	0	0	0	0	0	1	1	3	1470,25	1
mézi	Chorus	0	0	0	0	0	0	0	0	0	0	0	2	1	7	1949,8	1
millie	Chorus	0	0	0	0	0	0	0	0	0	0	0	2	1	11	2291,4	1
miranda	Chorus	0	0	1	0	0	0	0	0	0	0	0	2	0	1	1582,1	1
miro	Chorus	1	0	2	0	0	0	0	0	0	0	0	2	0	8,5	2485,5	0
móka	Chorus	0	0	9	0	0	0	0	0	0	0	0	2	1	1,5	2504	1
molly	Chorus	0	0	1	0	0	0	0	0	0	0	0	2	1	7	2160,8	0
mona	Chorus	0	0	3	0	0	0	0	0	0	0	0	2	1	4,5	2420	1
noir	Chorus	0	0	2	2	0	0	0	0	0	0	0	1	0	4	2560,1	1
nuance	Chorus	0	0	0	0	0	0	0	0	0	0	0	2	0	3	1949,8	1
odin	Chorus	0	0	9	0	0	0	0	0	0	0	0	1	0	4	2070,2	1
Oliver	Chorus	0	0	0	0	0	0	0	0	0	0	0	1	0	2	1864,666667	1
oni	Chorus	0	0	0	0	0	0	0	0	0	0	0	1	1	3	3018,9	1
paton	Chorus	0	0	0	0	0	0	0	0	0	0	0	1	0	5,5	2070,2	1
Penny	Chorus												2	0	1,5	1864,666667	1
raff	Chorus	0	0	0	0	0	0	0	0	0	0	0	1	0	12	1920	1
réni	Chorus	0	0	5	0	0	0	0	0	0	1	0	1	1	11	2152,1	1
shopi	Chorus	19	4	0	0	0	1	0	0	0	0	0	1	1	3,5	2289,7	1
sissy	Chorus	5	0	8	0	10	11	0	0	0	0	0	2	1	7	1949,8	1
vino	Chorus	0	0	0	0	0	0	0	0	0	0	0	1	1	3,5	2420	1
vudu	Chorus	0	0	0	0	0	0	0	0	0	0	0	1	0	6	2265,4	1
waya	Chorus	2	0	1	0	13	7	0	4	0	0	0	1	1	7,5	1582,1	0
zack	Chorus	0	0	1	0	0	0	0	0	0	0	0	1	1	1,5	1582,1	1
zara_beagle	Chorus	0	0	0	0	0	0	0	0	0	0	0	2	1	3	2485,5	1
zara_border	Chorus	0	0	4	0	0	0	0	0	0	0	0	2	1	5	2504	1
Zeller	Chorus	18	0	0	0	0	0	0	0	0	0	0	2	0	5,5	1864,666667	1
zen	Chorus	0	0	0	0	0	0	0	0	0	0	0	1	0	5,5	2018,333333	1
zorró	Chorus	0	0	3	0	0	0	0	0	0	0	0	1	0	3,5	1614,9	0
argosz	Solo2	0	0	0	0	0	0	0	0	0	0	0	1	1	5,5	1614,9	0
axl	Solo2	0	0	0	0	0	0	0	0	0	0	0	1	0	9,5	1582,1	1
bacardi	Solo2	0	0	0	0	0	0	0	0	0	0	0	1	0	1	1614,9	1
barnabás	Solo2	0	0	0	0	0	0	0	0	0	0	0	1	0	8	2182,3	0
beau	Solo2	0	0	0	0	0	0	0	0	0	0	0	1	0	5,5	2070,2	1
békalaki masni	Solo2	0	0	0	0	0	0	0	0	0	0	0	2	1	5	2242,857143	1
bodza_labi	Solo2	0	0	1	0	0	0	0	0	0	0	0	1	1	1,5	2182,3	0
bogi	Solo2	0	0	0	0	0	0	0	0	0	0	0	2	1	3	1702,8	1
bogyó	Solo2	0	1	0	1	0	0	0	0	0	0	0	2	1	3,5	1955,6	0
bori	Solo2	0	0	0	0	0	0	0	0	0	0	0	2	0	3,5	1614,9	1
bukfenc	Solo2	0	0	0	0	0	0	0	0	0	0	0	2	0	1,5	2265,4	1
chucky	Solo2	2	0	0	7	9	1	0	1	0	0	0	1	1	3,5	1818,3	0
cukor	Solo2	0	0	0	0	0	0	0	0	0	0	0	2	1	5	2242,857143	1
csoki	Solo2	0	0	1	0	0	0	0	0	0	0	0	1	1	7,5	1949,8	0
csoki_labi	Solo2	0	0	0	0	0	0	0	0	0	0	0	2	1	3	2182,3	0
danken	Solo2	0	0	0	0	0	0	0	0	0	1	0	1	0	7,5	1864,666667	1
daryl	Solo2	0	0	5	0	0	0	0	0	0	0	0	1	1	2	2265,4	1
dió_tacskó	Solo2	0	0	1	0	0	0	0	0	0	0	0	1	0	5	1949,8	0
doro	Solo2	0	0	0	0	0	0	0	0	0	0	0	2	1	2	2240,7	0
drazsé	Solo2	0	0	4	0	0	0	0	0	0	0	0	2	1	1	2182,3	1
dugó	Solo2	0	0	0	0	0	0	0	0	0	0	0	1	1	5	1955,6	0
for	Solo2	0	0	1	0	0	0	0	0	0	0	0	1	0	1	2070,2	1
grafit	Solo2	0	0	2	0	0	0	0	0	0	0	0	2	0	4,5	2177	1
gru	Solo2	0	0	3	0	0	0	0	0	0	0	0	1	0	3,5	1864,666667	1
jagger	Solo2	0	0	0	0	0	0	0	0	0	0	0	1	0	4	1582,1	1
Jasi	Solo2	0	0	5	0	1	0	0	1	0	0	0	2	0	5,5	2113,3	1
kalamona	Solo2	0	0	4	0	0	0	0	0	0	0	0	2	0	2	2113,3	1
kira	Solo2	0	0	0	0	0	0	0	0	0	0	0	2	0	1,5	2160,8	1
leopold	Solo2	0	0	0	0	0	0	0	0	0	0	0	1	1	7	2744,1	1
liza	Solo2	0	0	7	0	0	0	0	0	0	0	0	2	1	10	1582,1	1
lulu	Solo2	0	0	0	0	0	0	0	0	0	0	0	2	1	1,5	1582,1	0
luna_bull	Solo2	0	2	0	1	1	1	0	2	0	0	0	2	1	6	3018,9	0
magor	Solo2	0	0	0	0	0	0	0	0	0	0	0	1	0	7,5	2242,857143	1
málna_tacskó	Solo2	1	0	14	1	0	0	0	0	0	0	1	2	1	3	1949,8	0
manna	Solo2	0	0	0	0	0	0	0	0	0	0	0	2	1	4,5	2165,4	1
manó	Solo2	0	0	11	0	0	0	0	0	0	0	0	1	1	3,5	1949,8	0
Manó_airedale	Solo2	9	0	10	0	0	0	0	0	0	0	0	1	0	4	1864,666667	1
masna	Solo2	0	0	5	0	0	0	0	0	0	0	0	2	1	7,5	2485,5	1
maszat	Solo2	0	0	0	0	0	0	0	0	0	0	0	2	0	1	1949,8	0
Maya	Solo2	1	0	0	0	6	5	0	1	0	0	0	2	1	2,5	1582,1	0
meeko	Solo2	0	0	0	0	0	0	0	0	0	0	0	1	1	3	1470,25	1
mézi	Solo2	0	0	0	0	0	0	0	0	0	0	0	2	1	7	1949,8	1
millie	Solo2	0	0	0	0	0	0	0	0	0	0	0	2	1	11	2291,4	1
miranda	Solo2	0	0	0	0	0	0	0	0	0	0	0	2	0	1	1582,1	1
miro	Solo2	0	0	3	0	0	0	0	0	0	0	0	2	0	8,5	2485,5	0
móka	Solo2	0	0	9	0	0	0	0	0	0	0	0	2	1	1,5	2504	1
molly	Solo2	0	0	8	0	0	0	0	0	0	0	0	2	1	7	2160,8	0
mona	Solo2	0	2	1	2	7	2	0	1	0	0	0	2	1	4,5	2420	1
noir	Solo2	1	0	1	0	0	0	0	0	0	0	0	1	0	4	2560,1	1
nuance	Solo2	0	0	0	0	0	0	0	0	0	0	0	2	0	3	1949,8	1
odin	Solo2	0	0	7	0	0	0	0	0	0	0	0	1	0	4	2070,2	1
Oliver	Solo2	0	0	2	0	0	0	0	0	0	0	0	1	0	2	1864,666667	1
oni	Solo2	0	0	0	0	0	0	0	0	0	0	0	1	1	3	3018,9	1
paton	Solo2	0	0	0	0	0	0	0	0	0	0	0	1	0	5,5	2070,2	1
Penny	Solo2												2	0	1,5	1864,666667	1
raff	Solo2	0	0	0	0	0	0	0	0	0	0	0	1	0	12	1920	1
réni	Solo2	0	0	6	0	0	0	0	0	0	0	0	1	1	11	2152,1	1
shopi	Solo2	13	0	0	0	0	0	0	0	0	0	0	1	1	3,5	2289,7	1
sissy	Solo2	3	0	10	0	12	12	0	0	0	0	0	2	1	7	1949,8	1
vino	Solo2	0	0	0	0	0	0	0	0	0	0	0	1	1	3,5	2420	1
vudu	Solo2	0	0	0	0	0	0	0	0	0	0	0	1	0	6	2265,4	1
waya	Solo2	1	0	1	0	7	2	0	0	0	0	0	1	1	7,5	1582,1	0
zack	Solo2	0	0	0	0	0	0	0	0	0	0	0	1	1	1,5	1582,1	1
zara_beagle	Solo2	0	0	0	0	0	0	0	0	0	0	0	2	1	3	2485,5	1
zara_border	Solo2	0	0	1	0	0	0	0	0	0	0	0	2	1	5	2504	1
Zeller	Solo2	15	0	0	0	0	0	0	0	0	0	0	2	0	5,5	1864,666667	1
zen	Solo2	0	0	0	0	0	0	0	0	0	0	0	1	0	5,5	2018,333333	1
zorró	Solo2	0	0	4	0	0	0	0	0	0	0	0	1	0	3,5	1614,9	0
