# Supplementary material for: Genetic distance from wolves affects family dogs’ reactions towards howls
Source: Commun Biol. 2023 Feb 6;6:129. doi: 10.1038/s42003-023-04450-9 (PMC9902479; doi:10.1038/s42003-023-04450-9)
Supplement: Supplementary file 5 — Supplementary Data 3 [file 42003_2023_4450_MOESM5_ESM.csv]

dog	Freq_all	sex	neuter	mixed	age	breed	root_dist
argosz	1	1	1	0	5,5	alaskan malamute	1614,9
axl	0	1	0	0	9,5	siberian husky	1582,1
bacardi	0	1	0	0	1	alaskan malamute	1614,9
barnabás	0	1	0	0	8	labrador retriever	2182,3
beau	2	1	0	0	5,5	Great Pyrenees (Pyrenean Mountain Dog)	2070,2
békalaki masni	0	2	1	0	5	Vizsla	2242,857143
bodza_labi	0	1	1	0	1,5	labrador retriever	2182,3
bogi	1	2	1	0	3	akita inu	1702,8
bogyó	0	2	1	0	3,5	Shih Tzu	1955,6
bori	0	2	0	0	3,5	alaskan malamute	1614,9
bukfenc	0	2	0	0	1,5	German Shepherd Dog (Alsatian)	2265,4
chucky	0	1	1	0	3,5	pekingese	1818,3
cukor	0	2	1	0	5	Vizsla	2242,857143
csoki	1	1	1	0	7,5	Dachshund, Short-haired	1949,8
csoki_labi	1	2	1	0	3	labrador retriever	2182,3
danken	0	1	0	0	7,5	airedale terrier	1864,666667
daryl	0	1	1	0	2	German Shepherd Dog (Alsatian)	2265,4
dió_tacskó	0	1	0	0	5	Dachshund, Short-haired	1949,8
doro	0	2	1	0	2	Rottweiler	2240,7
drazsé	1	2	1	0	1	labrador retriever	2182,3
dugó	0	1	1	0	5	Shih Tzu	1955,6
for	0	1	0	0	1	Great Pyrenees (Pyrenean Mountain Dog)	2070,2
grafit	0	2	0	0	4,5	weimaraner	2177
gru	0	1	0	0	3,5	airedale terrier	1864,666667
jagger	3	1	0	0	4	siberian husky	1582,1
jasi	4	2	0	0	5,5	Borzoi	2113,3
kalamona	1	2	0	0	2	Borzoi	2113,3
kira	0	2	0	0	1,5	Great Dane	2160,8
leopold	0	1	1	0	7	boxer	2744,1
liza	1	2	1	0	10	siberian husky	1582,1
lulu	0	2	1	0	1,5	siberian husky	1582,1
luna_bull	0	2	1	0	6	Bull terrier	3018,9
magor	0	1	0	0	7,5	Vizsla	2242,857143
málna_tacskó	1	2	1	0	3	Dachshund, Long-haired	1949,8
manna	0	2	1	0	4,5	yorkshire terrier	2165,4
manó	0	1	1	0	3,5	Dachshund, Short-haired	1949,8
manó_airedale	0	1	0	0	4	airedale terrier	1864,666667
masna	0	2	1	0	7,5	beagle	2485,5
maszat	0	2	0	0	1	Dachshund, Short-haired	1949,8
maya	2	2	1	0	2,5	siberian husky	1582,1
meeko	1	1	1	0	3	shiba inu	1470,25
mézi	0	2	1	0	7	Dachshund, Short-haired	1949,8
millie	0	2	1	0	11	West highland white terrier	2291,4
miranda	0	2	0	0	1	siberian husky	1582,1
miro	0	2	0	0	8,5	beagle	2485,5
móka	1	2	1	0	1,5	border collie	2504
molly	0	2	1	0	7	great dane	2160,8
mona	1	2	1	0	4,5	english cocker spaniel	2420
noir	0	1	0	0	4	Shetland Sheepdog	2560,1
nuance	1	2	0	0	3	Dachshund, Wire-haired	1949,8
odin	1	1	0	0	4	Great Pyrenees (Pyrenean Mountain Dog)	2070,2
oliver	0	1	0	0	2	airedale terrier	1864,666667
oni	0	1	1	0	3	Bull Terrier	3018,9
paton	2	1	0	0	5,5	Great Pyrenees (Pyrenean Mountain Dog)	2070,2
penny	0	2	0	0	1,5	airedale terrier	1864,666667
raff	0	1	0	0	12	briard	1920
réni	0	1	1	0	11	Jack Russell Terrier (Russel Terrier)	2152,1
shopi	0	1	1	0	3,5	miniature poodle	2289,7
sissy	0	2	1	0	7	Dachshund, Short-haired	1949,8
vino	0	1	1	0	3,5	english cocker spaniel	2420
vudu	2	1	0	0	6	German Shepherd Dog (Alsatian)	2265,4
waya	0	1	1	0	7,5	siberian husky	1582,1
zack	0	1	1	0	1,5	siberian husky	1582,1
zara_beagle	0	2	1	0	3	beagle	2485,5
zara_border	0	2	1	0	5	border collie	2504
zeller	0	2	0	0	5,5	airedale terrier	1864,666667
zen	1	1	0	0	5,5	Belgian Shepherd Dog - Malinois	2018,333333
zorró	1	1	0	0	3,5	alaskan malamute	1614,9
