# Supplementary material for: Genetic distance from wolves affects family dogs’ reactions towards howls
Source: Commun Biol. 2023 Feb 6;6:129. doi: 10.1038/s42003-023-04450-9 (PMC9902479; doi:10.1038/s42003-023-04450-9)
Supplement: Supplementary file 8 — Supplementary Data 6 [file 42003_2023_4450_MOESM8_ESM.txt]

---
title: "R Notebook"
output:
  word_document: default
  html_notebook: default
---


```{r}

library(nlme)
library(lme4)
library(lmerTest)
library(ggplot2)
library(emmeans)
library(MASS)
library(psych)
library(paran)
library(data.table)
library(corrplot)
library(klaR)
library(car)
library(vcd)
library(GPArotation)
library(plotly)
library(interactions)
library(jtools)
library(cowplot)
library(dlookr)
library(ggstatsplot)
library(sjPlot)
library(patchwork)
library(easystats)
library(scales)
library(RColorBrewer)
display.brewer.all(colorblindFriendly=TRUE)

```


# Habituation phase analysis

```{r}
habit <- read.csv("howl_habit.csv", sep = "\t", dec = ",", na.strings = c("", "NA", "#N/A"))
habit$dog <- factor(habit$dog)
habit$sex <- factor(habit$sex, labels = c("male", "female"))
habit$neuter <- factor(habit$neuter, labels = c("intact", "spayed/neutered"))

habit$rd_sc <- scale(habit$root_dist)
habit$age_sc <- scale(habit$age)
habit$breed <- factor(habit$breed)
habit$basal <- cut(habit$root_dist, c(0, 1819, 1955, 1956, Inf), labels = c("basal", "modern", "basal", "modern"), include.lowest = T)

```


## Checking colinearity between age and root distance 

Figure S3

```{r}
ggscatterstats(habit, age, root_dist, type = "r", xlab = "Dog age (years)", ylab = "Root distance")

```

There is no correlation between age and root distance.


## Stress indicators

Checking the frequency of stress related behaviours in the habituation phase

```{r}
freq_rd <- glm(Freq_all ~ rd_sc + age_sc + age_sc:rd_sc + sex + neuter + sex:neuter + sex:rd_sc + neuter:rd_sc, data = habit, family = poisson(link = "log"))

check_model(freq_rd)

drop1(freq_rd, test = "Chisq")
freq_rd <- update(freq_rd, .~. - rd_sc:age_sc)
 
drop1(freq_rd, test = "Chisq")

freq_rd <- update(freq_rd, .~. - age_sc)
drop1(freq_rd, test = "Chisq")

freq_rd <- update(freq_rd, .~. - rd_sc:sex)
drop1(freq_rd, test = "Chisq")

freq_rd <- update(freq_rd, .~. - neuter:sex)
drop1(freq_rd, test = "Chisq")

freq_rd <- update(freq_rd, .~. - sex)
drop1(freq_rd, test = "Chisq")

freq_rd <- update(freq_rd, .~. - rd_sc:neuter)
drop1(freq_rd, test = "Chisq")

freq_rd <- update(freq_rd, .~. - neuter)
drop1(freq_rd, test = "Chisq")

summ(freq_rd)

```


Only trend effect of root distance

```{r}

tab_model(freq_rd, dv.labels = c("Stress indicators in habituation phase"), show.stat = T, digits = 3, collapse.ci = F, auto.label = T, file="hab_stress.doc", show.fstat = F, show.loglik = T, show.r2 = T)

```

Figure S4

```{r}
ggplot(habit, aes(root_dist, Freq_all))+
  geom_jitter(width = 10, height = 0.1, size = 2, alpha = 0.4, aes(colour = basal))+
  geom_smooth(method = glm, method.args = list(family = 'poisson'))+
  labs(x = "Root distance", y = "Frequency of stress related behaviours", colour = "Clad")+
  scale_colour_discrete(labels = c("ancient", "modern"))+
  theme(panel.background = element_rect(fill = NA), panel.grid.major = element_line(colour = "lightgrey",linetype = "solid"), panel.grid.minor = element_line(colour = "grey",linetype = "dotted"))+
  theme(axis.line.x=element_line(size=0.5, colour="black", linetype="solid"), axis.line.y=element_line(size=0.5, colour="black", linetype="solid"))+
  theme(plot.margin=unit(c(10, 15, 10, 10), "points"))+
  theme(axis.title.y = element_text(size = rel(1.5), angle = 90)) + 
  theme(axis.title.x = element_text(size = rel(1.5))) + 
  theme(axis.text = element_text(size = "14"))
```


# Test phase

```{r}
howl <- read.csv("Purebred freq perc lat.csv", sep = "\t", dec = ",", na.strings = c("", "NA", "#N/A"))
howl$dog <- factor(howl$dog)
howl$part <- factor(howl$part)
howl$sex <- factor(howl$sex)
howl$neuter <- factor(howl$neuter)
howl$training <- factor(howl$training)
howl$pedigree <- factor(howl$pedigree)

howl$training2 <- plyr::revalue(as.factor(howl$training), c("0" = "low trained", "1" = "low trained", "2" = "high trained", "3" = "high trained"))


```


## PCA

subsetting and removing rare, low variance and stress related behaviours

```{r}

PCA_sub <- subset(howl, select=c(Bark:Yelp))

desc <-  describe(PCA_sub)

PCA_sub <- subset(PCA_sub, select=-c(Touch_speaker, Other, Urinate, Defecate))


```

merging certain related behaviours

```{r}


PCA_sub$Prox_sound <- PCA_sub$Prox_speaker + PCA_sub$Prox_door
PCA_sub <- subset(PCA_sub, select=-c(Prox_speaker, Prox_door))

PCA_sub$Orient_sound <- PCA_sub$Orient_speaker + PCA_sub$Orient_door
PCA_sub <- subset(PCA_sub, select=-c(Orient_speaker, Orient_door))

PCA_sub$Growl_sum <- PCA_sub$Growl + PCA_sub$Gorwl.howl
PCA_sub <- subset(PCA_sub, select=-c(Growl, Gorwl.howl))

PCA_sub$Whine_sum <- PCA_sub$Whine + PCA_sub$Whine.howl
PCA_sub <- subset(PCA_sub, select=-c(Whine, Whine.howl))

```


selecting variables for PCA and cleaning up

```{r}


mtx = cor(PCA_sub, use = 'complete.obs')

plot_correlate(PCA_sub)

ggcorrmat(PCA_sub)
cortest.bartlett(PCA_sub)
KMO(PCA_sub)
det(mtx)

```


removing Sit based on low MSA value

```{r}


PCA_sub <- subset(PCA_sub, select=-Sit)

mtx_s = cor(PCA_sub, use = 'complete.obs')

cortest.bartlett(PCA_sub)
KMO(PCA_sub)
det(mtx_s)

```

KMO looks better, first PCA

```{r}


fa.parallel(PCA_sub, fm = "mle", n.iter = 100, use = "pairwise.complete.obs")

pc_Quest <- principal(PCA_sub, nfactors = 6, residuals = FALSE, rotate="oblimin", covar=F, scores=T, missing=FALSE)

print(pc_Quest$loadings, cutoff = .30, sort = TRUE)

```

explore speaker excluded due to low overall loading

```{r}


PCA_sub <- subset(PCA_sub, select=-Explore_speaker)

mtx_s = cor(PCA_sub, use = 'complete.obs')

cortest.bartlett(PCA_sub)
KMO(PCA_sub)
det(mtx_s)


fa.parallel(PCA_sub, fm = "mle", n.iter = 100, use = "pairwise.complete.obs")

pc_Quest <- principal(PCA_sub, nfactors = 6, residuals = FALSE, rotate="oblimin", covar=F, scores=T, missing=FALSE)

print(pc_Quest$loadings, cutoff = .30, sort = TRUE)


```

Whine excluded due to low loadings and double loading

```{r}

PCA_sub <- subset(PCA_sub, select=-Whine_sum)

mtx_s = cor(PCA_sub, use = 'complete.obs')

cortest.bartlett(PCA_sub)
KMO(PCA_sub)
det(mtx_s)


fa.parallel(PCA_sub, fm = "mle", n.iter = 100, use = "pairwise.complete.obs")

pc_Quest <- principal(PCA_sub, nfactors = 6, residuals = FALSE, rotate="oblimin", covar=F, scores=T, missing=FALSE)

print(pc_Quest$loadings, cutoff = .30, sort = TRUE)

```

Bark removed due to low loading

```{r}

PCA_sub <- subset(PCA_sub, select=-Bark)

mtx_s = cor(PCA_sub, use = 'complete.obs')

cortest.bartlett(PCA_sub)
KMO(PCA_sub)
det(mtx_s)


fa.parallel(PCA_sub, fm = "mle", n.iter = 100, use = "pairwise.complete.obs")

pc_Quest <- principal(PCA_sub, nfactors = 6, residuals = FALSE, rotate="oblimin", covar=F, scores=T, missing=FALSE)

print(pc_Quest$loadings, cutoff = .30, sort = TRUE)


```

Prox sound removed due to low loading and crossloading

```{r}

PCA_sub <- subset(PCA_sub, select=-Prox_sound)

mtx_s = cor(PCA_sub, use = 'complete.obs')

cortest.bartlett(PCA_sub)
KMO(PCA_sub)
det(mtx_s)


fa.parallel(PCA_sub, fm = "mle", n.iter = 100, use = "pairwise.complete.obs")

pc_Quest <- principal(PCA_sub, nfactors = 6, residuals = FALSE, rotate="oblimin", covar=F, scores=T, missing=FALSE)

print(pc_Quest$loadings, cutoff = .30, sort = TRUE)


tab_pca(PCA_sub, rotation = "oblimin", nmbr.fctr = 6, show.cronb = F, show.msa = F, show.var = T, alternate.rows = F)

summary(pc_Quest)

write.csv2(pc_Quest$loadings, "howl_load_new.csv")

```


### Checking Cronbach alpha

```{r}

psych::alpha(subset(PCA_sub, select = c("Explore_lab","Hearing","Move","Head.tilt","Orient_sound")), check.keys=T) # 0.702

psych::alpha(subset(PCA_sub, select = c("Howl","Bark.howl","Moan","Yelp")), check.keys=T) # 0.694

psych::alpha(subset(PCA_sub, select = c("Move","Lie","Stand","Prox_owner", "Prox_exit")), check.keys=T) # 0.646

psych::alpha(subset(PCA_sub, select = c("Prox_exit","Orient_exit","Prox_owner")), check.keys=T) # 0.572

psych::alpha(subset(PCA_sub, select = c("Woof","Growl_sum", "Howl")), check.keys=T) # 0.533

psych::alpha(subset(PCA_sub, select = c("Orient_owner","Touch_owner")), check.keys=T) # 0.503

```

Standardised alpha values are acceptable


### Extracting PCA scores

```{r}

sc <- data.frame(pc_Quest$scores)

howl$attention <- sc$TC1
howl$reply <- sc$TC2
howl$stand_move <- sc$TC3
howl$avoid_exit <- sc$TC4
howl$growl <- sc$TC5
howl$owner <- sc$TC6

```


## Behaviour scales

```{r}

howl_rd <- subset(howl, !is.na(root_dist))
howl_rd$dog <- factor(howl_rd$dog)
howl_rd$breed <- factor(howl_rd$breed)

howl_rd$sex <- factor(howl_rd$sex, labels = c("male", "female"))
howl_rd$neuter <- factor(howl_rd$neuter, labels = c("intact", "spayed/neutered"))

howl_rd$rd_sc <- scale(howl_rd$root_dist)
howl_rd$age_sc <- scale(howl_rd$age)


howl_rd$basal <- cut(howl_rd$root_dist, c(0, 1819, 1955, 1956, Inf), labels = c("basal", "modern", "basal", "modern"), include.lowest = T)

plyr::count(howl_rd, "basal")


hist(howl_rd$reply)

bc_hb <- MASS::boxcox(reply+1~sex, lambda = seq(-2,2,1/20), data = howl_rd)

hist((howl_rd$reply+1)^-0.25)

howl_rd$reply_tr <- (howl_rd$reply+1)^-0.25


hist(howl_rd$growl)

bc_hb <- MASS::boxcox(growl+3~sex, lambda = seq(-2,2,1/20), data = howl_rd)

hist((howl_rd$growl+3)^-0.25)
hist(log(howl_rd$growl+3))

howl_rd$growl_tr <- log(howl_rd$growl+3)
#howl_rd$growl_tr <- (howl_rd$growl+3)^-0.25

hist(howl_rd$Bark)

bc_hb <- MASS::boxcox(Bark+1~sex, lambda = seq(-6,2,1/20), data = howl_rd)
hist((howl_rd$Bark+1)^-4)

howl_rd$Whine_sum <- howl_rd$Whine + howl_rd$Whine.howl

hist(howl_rd$Whine_sum)

bc_hb <- MASS::boxcox(Whine_sum+1~sex, lambda = seq(-2,2,1/20), data = howl_rd)
hist((howl_rd$Whine_sum+1)^-1)


howl_rd_pdr <- subset(howl_rd, pedigree == '1')

```


### Reply


#### all factors

```{r}

rep_full <- lme(reply_tr ~ part + rd_sc + part:rd_sc + age_sc + age_sc:rd_sc + sex*neuter + sex:rd_sc + neuter:rd_sc, random = ~1|dog, data = howl_rd, method = "ML", weights=varIdent(form = ~ 1|part), control=lmeControl(optimizer = "bobyqa"))


drop1(rep_full, test = "Chisq")
rep_full <- update(rep_full, .~. - rd_sc:neuter)

drop1(rep_full, test = "Chisq")
rep_full <- update(rep_full, .~. - rd_sc:sex)

drop1(rep_full, test = "Chisq")
rep_full <- update(rep_full, .~. - part:rd_sc)

drop1(rep_full, test = "Chisq")
rep_full <- update(rep_full, .~. - part)

drop1(rep_full, test = "Chisq")

summary(rep_full)

```

Root distance:age and sex:neuter interaction


```{r}

tab_model(rep_full, dv.labels = c("Reply"), show.stat = T, digits = 3, collapse.ci = F, auto.label = T, file="reply_full.doc", show.fstat = T, show.loglik = T, show.r2 = T, show.reflvl = F)

```


#### posthoc tests

```{r}

rep_fin_tr_sc <- lmer(reply_tr ~ rd_sc + age_sc + sex + neuter + rd_sc:age_sc + sex:neuter + (1|dog), data = howl_rd, control=lmerControl(optimizer = "bobyqa"))
summary(rep_fin_tr_sc)


sim_slopes(rep_fin_tr_sc, pred = rd_sc, modx = age_sc, data = howl_rd)
#sim_slopes(rep_fin_tr_sc, pred = age_sc, modx = rd_sc, data = howl_rd)

```


```{r}

rep_fin <- lmer(reply ~ root_dist + age + sex + neuter + root_dist:age + sex:neuter + (1|dog), data = howl_rd, control=lmerControl(optimizer = "bobyqa"))


sim_slopes(rep_fin, pred = root_dist, modx = age, data = howl_rd)
#sim_slopes(rep_fin, pred = age, modx = root_dist, data = howl_rd)
```


```{r}

p1 <- interact_plot(rep_fin, pred = root_dist, modx = age, data = howl_rd, plot.points = T, 
              partial.residuals = T, interval = T, int.width = 0.95,
              x.label = "Root distance", y.label = "Reply scale", legend.main = "Age",
              colors = "Blues")

p1
```


```{r}

emmeans(rep_full, pairwise ~ sex|neuter)
emmeans(rep_full, pairwise ~ neuter|sex)

```

Neutered males respond more than intact males


Figure S1

```{r}

ggplot(howl_rd, aes(sex, reply, colour = neuter))+
  geom_jitter(position = position_jitterdodge())+
  geom_boxplot(alpha = 0.3, outlier.shape = NA)+
  labs(x = "Sex", y = "Reply scale")+
  guides(color=guide_legend(title="Reproductive state"))+
  theme(panel.background = element_rect(fill = NA), panel.grid.major = element_line(colour = "lightgrey",linetype = "solid"), panel.grid.minor = element_line(colour = "grey",linetype = "dotted"))+
  theme(axis.line.x=element_line(size=0.5, colour="black", linetype="solid"), axis.line.y=element_line(size=0.5, colour="black", linetype="solid"))+
  theme(plot.margin=unit(c(10, 15, 10, 10), "points"))+
  theme(axis.title.y = element_text(size = rel(1), angle = 90)) + 
  theme(axis.title.x = element_text(size = rel(1))) + 
  theme(axis.text = element_text(size = "10"))

```


#### basal vs modern

```{r}
rep_full <- lme(reply_tr ~ part + basal + part:basal + age_sc + age_sc:basal + sex*neuter + sex:basal + neuter:basal, random = ~1|dog, data = howl_rd, method = "ML", weights=varIdent(form = ~ 1|part), control=lmeControl(optimizer = "bobyqa"))

drop1(rep_full, test = "Chisq")
rep_full <- update(rep_full, .~. - part:basal)

drop1(rep_full, test = "Chisq")
rep_full <- update(rep_full, .~. - basal:neuter)

drop1(rep_full, test = "Chisq")
rep_full <- update(rep_full, .~. - basal:sex)

drop1(rep_full, test = "Chisq")
rep_full <- update(rep_full, .~. - part)


drop1(rep_full, test = "Chisq")

summary(rep_full)


```

Age has positive effect only in basal breeds

```{r}

rep_fin_cl_tr_sc <- lmer(reply_tr ~ basal + age_sc + basal:age_sc + sex*neuter + (1|dog), data = howl_rd, control=lmerControl(optimizer = "bobyqa"))
#summary(rep_fin_cl_tr_sc)

sim_slopes(rep_fin_cl_tr_sc, pred = age_sc, modx = basal, data = howl_rd)

```


```{r}
rep_fin_cl <- lmer(reply ~ basal + age + basal:age + sex*neuter + (1|dog), data = howl_rd, control=lmerControl(optimizer = "bobyqa"))

sim_slopes(rep_fin_cl, pred = age, modx = basal, data = howl_rd)
```


```{r}

p2 <- interact_plot(rep_fin_cl, pred = age, modx = basal, data = howl_rd, plot.points = T, 
              partial.residuals = T, interval = T, int.width = 0.95,
              x.label = "Age", y.label = "Reply scale", legend.main = "Clad", modx.labels = c("ancient", "modern"),
              colors = "Dark2")

p2


```


```{r fig.height=6, fig.width=12}


p1 <- p1 +
  theme(axis.title.y = element_text(size = rel(4.5))) + 
  theme(axis.title.x = element_text(size = rel(4.5))) + 
  theme(axis.text = element_text(size = rel(3.5)))+
  theme(legend.title = element_text(size = rel(4)), legend.text = element_text(size = rel(3.5)))+
  theme(legend.position=c(0.85, 0.85))+
  theme(legend.background = element_rect(fill="transparent", colour = 'transparent'), legend.key = element_rect(fill = "transparent"))

  
  
p2 <- p2 +
  theme(axis.title.y = element_text(size = rel(4.5))) + 
  theme(axis.title.x = element_text(size = rel(4.5))) + 
  theme(axis.text = element_text(size = rel(3.5)))+
  theme(legend.title = element_text(size = rel(4)), legend.text = element_text(size = rel(3.5)))+
  theme(legend.position=c(0.85, 0.88))+
  theme(legend.background = element_rect(fill="transparent", colour = 'transparent'), legend.key = element_rect(fill = "transparent"))


p1 + p2+ 
     plot_annotation(tag_levels = 'a')& 
  theme(plot.tag = element_text(size = rel(4.5)))

ggsave("Figure1.png", dpi = 300, units = "in", width = 15, height = 10)

```


#### only pedigree dogs

```{r}

rep_full <- lme(reply_tr ~ part + rd_sc + part:rd_sc + age_sc + age_sc:rd_sc, random = ~1|dog, data = howl_rd_pdr, method = "ML", weights=varIdent(form = ~ 1|part), control=lmeControl(optimizer = "bobyqa"))

#selmod <- get_model(step(rep_full))

drop1(rep_full, test = "Chisq")
rep_full <- update(rep_full, .~. - part:rd_sc)

drop1(rep_full, test = "Chisq")
rep_full <- update(rep_full, .~. - part)

drop1(rep_full, test = "Chisq")


rep_fin_tr <- lmer(reply_tr ~ rd_sc + age_sc + rd_sc:age_sc + (1|dog), data = howl_rd_pdr, control=lmerControl(optimizer = "bobyqa"))
summary(rep_fin_tr)

sim_slopes(rep_fin_tr, pred = rd_sc, modx = age_sc, data = howl_rd)


rep_fin <- lmer(reply ~ part + rd_sc + age_sc + rd_sc:age_sc + (1|dog), data = howl_rd, control=lmerControl(optimizer = "bobyqa"))

interact_plot(rep_fin, pred = rd_sc, modx = age_sc, data = howl_rd, plot.points = T, 
              partial.residuals = T, interval = T, int.width = 0.95,
              x.label = "Root distance", y.label = "Reply scale")

```

same interaction


### Attention
#### all factors

```{r}

att_full <- lme(attention ~ part + rd_sc + part:rd_sc + age_sc + age_sc:rd_sc + sex*neuter + sex:rd_sc + neuter:rd_sc, random = ~1|dog, data = howl_rd, method = "ML", weights=varIdent(form = ~ 1|part), control=lmeControl(optimizer = "bobyqa"))

#selmod <- get_model(step(rep_full))

drop1(att_full, test = "Chisq")
att_full <- update(att_full, .~. - rd_sc:age_sc)

drop1(att_full, test = "Chisq")
att_full <- update(att_full, .~. - age_sc)

drop1(att_full, test = "Chisq")
att_full <- update(att_full, .~. - rd_sc:neuter)

drop1(att_full, test = "Chisq")

att_full <- update(att_full, .~. - sex:neuter)
drop1(att_full, test = "Chisq")

att_full <- update(att_full, .~. - part:rd_sc)
drop1(att_full, test = "Chisq")

att_full <- update(att_full, .~. - sex:rd_sc)
drop1(att_full, test = "Chisq")

att_full <- update(att_full, .~. - rd_sc)
drop1(att_full, test = "Chisq")

att_full <- update(att_full, .~. - sex)
drop1(att_full, test = "Chisq")


summary(att_full)

```

additional neutering effect, intact dogs are more attentive

```{r}
ggplot(howl_rd, aes(neuter, attention))+
  geom_boxplot(outlier.shape = NA)+
  geom_jitter(width = 0.35)+
#  scale_y_log10()+
  labs(x = "Repr.status") + 
  labs(y = "Attention scale") + 
  theme(panel.background = element_rect(fill = NA), panel.grid.major = element_line(colour = "lightgrey",linetype = "solid"), panel.grid.minor = element_line(colour = "grey",linetype = "dotted"))+
  theme(axis.line.x=element_line(size=0.5, colour="black", linetype="solid"), axis.line.y=element_line(size=0.5, colour="black", linetype="solid"))+
  theme(plot.margin=unit(c(10, 15, 10, 10), "points"))+
  theme(axis.title.y = element_text(size = rel(1), angle = 90)) + 
  theme(axis.title.x = element_text(size = rel(1))) + 
  theme(axis.text = element_text(size = "10"))
```


#### Basal vs modern

```{r}
att_full <- lme(attention ~ part + rd_sc + part:rd_sc + age_sc + age_sc:rd_sc + sex*neuter + sex:rd_sc + neuter:rd_sc, random = ~1|dog, data = howl_rd, method = "ML", weights=varIdent(form = ~ 1|part), control=lmeControl(optimizer = "bobyqa"))

#selmod <- get_model(step(rep_full))

drop1(att_full, test = "Chisq")
att_full <- update(att_full, .~. - rd_sc:neuter)

drop1(att_full, test = "Chisq")
att_full <- update(att_full, .~. - part:rd_sc)

drop1(att_full, test = "Chisq")
att_full <- update(att_full, .~. - rd_sc:age_sc)

drop1(att_full, test = "Chisq")
att_full <- update(att_full, .~. - age_sc)

drop1(att_full, test = "Chisq")
att_full <- update(att_full, .~. - sex:neuter)

drop1(att_full, test = "Chisq")
att_full <- update(att_full, .~. - rd_sc:sex)

drop1(att_full, test = "Chisq")
att_full <- update(att_full, .~. - rd_sc)

drop1(att_full, test = "Chisq")
att_full <- update(att_full, .~. - sex)

drop1(att_full, test = "Chisq")
summary(att_full)

```

same results as with the root distance

```{r}

level_order <- c('Solo1', 'Chorus', 'Solo2')

ggplot(howl_rd, aes(factor(part, level = level_order), attention, colour = basal))+
  geom_jitter(position = position_jitterdodge())+
  geom_boxplot(alpha = 0.3, outlier.shape = NA)+
  theme(panel.background = element_rect(fill = NA), panel.grid.major = element_line(colour = "lightgrey",linetype = "solid"), panel.grid.minor = element_line(colour = "grey",linetype = "dotted"))+
  theme(axis.line.x=element_line(size=0.5, colour="black", linetype="solid"), axis.line.y=element_line(size=0.5, colour="black", linetype="solid"))+
  theme(plot.margin=unit(c(10, 15, 10, 10), "points"))+
  theme(axis.title.y = element_text(size = rel(1), angle = 90)) + 
  theme(axis.title.x = element_text(size = rel(1))) + 
  theme(axis.text = element_text(size = "10"))

```


## Frequencies

### Stress indicators

```{r}

freq_rd <- glmer(Freq_sum ~ part + rd_sc + part:rd_sc + age_sc + age_sc:rd_sc + sex*neuter + sex:rd_sc + neuter:rd_sc + (1|dog), data = howl_rd, family = poisson(link = "log"), control=glmerControl(optimizer = "bobyqa"))


drop1(freq_rd, test = "Chisq")
freq_rd <- update(freq_rd, .~. - sex:neuter)
drop1(freq_rd, test = "Chisq")

freq_rd <- update(freq_rd, .~. - rd_sc:neuter)
drop1(freq_rd, test = "Chisq")

freq_rd <- update(freq_rd, .~. - rd_sc:sex)
drop1(freq_rd, test = "Chisq")

freq_rd <- update(freq_rd, .~. - sex)
drop1(freq_rd, test = "Chisq")

freq_rd <- update(freq_rd, .~. - neuter)
drop1(freq_rd, test = "Chisq")

summary(freq_rd)


```

interaction between age and root distance and also part and root distance 

```{r}

tab_model(freq_rd, dv.labels = c("Stress behaviour frequency"), show.stat = T, digits = 3, collapse.ci = F, auto.label = T, file="strfr_full.doc", show.fstat = T, show.loglik = T, show.r2 = T, show.reflvl = F)

```


```{r}

sim_slopes(freq_rd, pred = rd_sc, modx = age_sc, data = howl_rd)

emtrends(freq_rd, var = "rd_sc", "part")

pairs(emtrends(freq_rd, var = "rd_sc", "part"))

sim_slopes(freq_rd, pred = rd_sc, modx = part, data = howl_rd)

```

distant breeds show less stress in solo1
closer breeds show more stress, this effect is stronger in older dogs

```{r fig.height=6, fig.width=12}


p5 <- interact_plot(freq_rd, pred = rd_sc, modx = age_sc, data = howl_rd, plot.points = T, 
              partial.residuals = T, interval = T, int.width = 0.95,
              x.label = "Root distance", y.label = "Frequency of stress related behaviours", outcome.scale = "link", legend.main = "Age (scaled)",
              colors = "Blues")

p6 <- interact_plot(freq_rd, pred = rd_sc, modx = part, data = howl_rd, plot.points = T, 
              partial.residuals = T, interval = T, int.width = 0.95,
              x.label = "Root distance", y.label = "Frequency of stress related behaviours", outcome.scale = "link",
              colors = "Dark2")


p5 <- p5 +
  theme(axis.title.y = element_blank()) + 
  theme(axis.title.x = element_text(size = rel(4.5))) + 
  theme(axis.text = element_text(size = rel(3.5)))+
  theme(legend.title = element_text(size = rel(4)), legend.text = element_text(size = rel(3.5)))+
  theme(legend.position=c(0.8, 0.7))+
  theme(legend.background = element_rect(fill="transparent", colour = 'transparent'), legend.key = element_rect(fill = "transparent"))

  
  
p6 <- p6 +
  theme(axis.title.y = element_text(size = rel(4.5))) + 
  theme(axis.title.x = element_text(size = rel(4.5))) + 
  theme(axis.text = element_text(size = rel(3.5)))+
  theme(legend.title = element_text(size = rel(4)), legend.text = element_text(size = rel(3.5)))+
  theme(legend.position=c(0.8, 0.7))+
  theme(legend.background = element_rect(fill="transparent", colour = 'transparent'), legend.key = element_rect(fill = "transparent"))


p6 + p5 + 
     plot_annotation(tag_levels = 'a')& 
  theme(plot.tag = element_text(size = rel(4.5)))

ggsave("Figure2.png", dpi = 300, units = "in", width = 15, height = 10)


```


#### Basal vs modern

```{r}

freq_rd <- glmer(Freq_sum ~ part + basal + part:basal + age_sc + age_sc:basal + sex*neuter + sex:basal + neuter:basal + (1|dog), data = howl_rd, family = poisson(link = "log"), control=glmerControl(optimizer = "bobyqa"))


drop1(freq_rd, test = "Chisq")
freq_rd <- update(freq_rd, .~. - sex:neuter)
drop1(freq_rd, test = "Chisq")

freq_rd <- update(freq_rd, .~. - basal:neuter)
drop1(freq_rd, test = "Chisq")

freq_rd <- update(freq_rd, .~. - basal:sex)
drop1(freq_rd, test = "Chisq")

freq_rd <- update(freq_rd, .~. - sex)
drop1(freq_rd, test = "Chisq")

freq_rd <- update(freq_rd, .~. - basal:part)
drop1(freq_rd, test = "Chisq")

freq_rd <- update(freq_rd, .~. - neuter)
drop1(freq_rd, test = "Chisq")

summary(freq_rd)

```


```{r}

tab_model(freq_rd, dv.labels = c("Stress behaviour frequency"), show.stat = T, digits = 3, collapse.ci = F, auto.label = T, file="strfr_full_bs.doc", show.fstat = T, show.loglik = T, show.r2 = T, show.reflvl = F)

```


```{r}

sim_slopes(freq_rd, pred = age_sc, modx = basal, data = howl_rd)

emtrends(freq_rd, var = "age_sc", "basal")

pairs(emtrends(freq_rd, var = "age_sc", "basal"))

emmeans(freq_rd, pairwise ~ part)
```

```{r}
interact_plot(freq_rd, pred = age_sc, modx = basal, data = howl_rd, plot.points = T, 
              partial.residuals = T, interval = T, int.width = 0.95,
              x.label = "Age (scaled)", y.label = "Frequency of stress related behaviours", outcome.scale = "link", legend.main = "Clads")


ggplot(howl_rd, aes(part, Freq_sum))+
  geom_boxplot(outlier.shape = NA)+
  geom_jitter(width = 0.35, height = 0.1)+
#  scale_y_log10()+
  labs(x = "Playback part") + 
  labs(y = "Frequency of stress related behaviours") + 
  theme(panel.background = element_rect(fill = NA), panel.grid.major = element_line(colour = "lightgrey",linetype = "solid"), panel.grid.minor = element_line(colour = "grey",linetype = "dotted"))+
  theme(axis.line.x=element_line(size=0.5, colour="black", linetype="solid"), axis.line.y=element_line(size=0.5, colour="black", linetype="solid"))+
  theme(plot.margin=unit(c(10, 15, 10, 10), "points"))+
  theme(axis.title.y = element_text(size = rel(1), angle = 90)) + 
  theme(axis.title.x = element_text(size = rel(1))) + 
  theme(axis.text = element_text(size = "10"))

```


## Frequencies of whine and bark

```{r}
howl_fr <- read.csv("howl_frq.csv", sep = "\t", dec = ",", na.strings = c("", "NA", "#N/A"), encoding = "UTF-8")
howl_fr$dog <- factor(howl_fr$dog)
howl_fr$part <- factor(howl_fr$part)
howl_fr$sex <- factor(howl_fr$sex)
howl_fr$neuter <- factor(howl_fr$neuter)

howl_fr$pedigree <- factor(howl_fr$pedigree)

howl_fr$rd_sc <- scale(howl_fr$root_dist)
howl_fr$age_sc <- scale(howl_fr$age)

howl_fr$Growl_sum <- howl_fr$Freq_Growl + howl_fr$Freq_Gorwl.howl
howl_fr$Whine_sum <- howl_fr$Freq_Whine + howl_fr$Freq_Whine.howl


howl_fr$Reply <- howl_fr$Freq_Howl + howl_fr$Freq_Moan


howl_fr$basal <- cut(howl_fr$root_dist, c(0, 1819, 1955, 1956, Inf), labels = c("basal", "modern", "basal", "modern"), include.lowest = T)


```

### Barking

```{r}

freq_rd <- glmer(Freq_Bark ~ part + rd_sc + part:rd_sc + age_sc + age_sc:rd_sc + sex*neuter + sex:rd_sc + neuter:rd_sc + (1|dog), data = howl_fr, family = poisson(link = "log"), control=glmerControl(optimizer = "bobyqa"))

#selmod <- get_model(step(rep_full))

drop1(freq_rd, test = "Chisq")
freq_rd <- update(freq_rd, .~. - rd_sc:age_sc)

drop1(freq_rd, test = "Chisq")
freq_rd <- update(freq_rd, .~. - rd_sc:sex)

drop1(freq_rd, test = "Chisq")

freq_rd <- update(freq_rd, .~. - age_sc)
drop1(freq_rd, test = "Chisq")

freq_rd <- update(freq_rd, .~. - rd_sc:neuter)
drop1(freq_rd, test = "Chisq")

freq_rd <- update(freq_rd, .~. - sex:neuter)
drop1(freq_rd, test = "Chisq")

freq_rd <- update(freq_rd, .~. - sex)
drop1(freq_rd, test = "Chisq")


freq_rd <- update(freq_rd, .~. - neuter)
drop1(freq_rd, test = "Chisq")

summary(freq_rd)


```

significant interaction between part and root distance

```{r}

tab_model(freq_rd, dv.labels = c("Bark frequency"), show.stat = T, digits = 3, collapse.ci = F, auto.label = T, file="bfr_full.doc", show.fstat = T, show.loglik = T, show.r2 = T, show.reflvl = F)

```

```{r}
emtrends(freq_rd, var = "rd_sc", "part")

pairs(emtrends(freq_rd, var = "rd_sc", "part"))


sim_slopes(freq_rd, pred = rd_sc, modx = part, data = howl_fr)

```

in solo1 and chorus positive effect, distant breeds bark more, in solo2 negative (trends are not significant)

```{r}
p3 <- interact_plot(freq_rd, pred = rd_sc, modx = part, data = howl_fr, plot.points = T, 
              partial.residuals = T, interval = T, int.width = 0.95,
              x.label = "Root distance", y.label = "Bark", outcome.scale = "link",
              colors = "Dark2")
```


```{r}
freq_rd <- glmer(Freq_Bark ~ part + basal + part:basal + age_sc + age_sc:basal + sex*neuter + sex:basal + neuter:basal + (1|dog), data = howl_fr, family = poisson(link = "log"), control=glmerControl(optimizer = "bobyqa"))

#selmod <- get_model(step(rep_full))

drop1(freq_rd, test = "Chisq")
freq_rd <- update(freq_rd, .~. - rd_sc:age_sc)

drop1(freq_rd, test = "Chisq")
freq_rd <- update(freq_rd, .~. - rd_sc:sex)

drop1(freq_rd, test = "Chisq")

freq_rd <- update(freq_rd, .~. - age_sc)
drop1(freq_rd, test = "Chisq")

freq_rd <- update(freq_rd, .~. - rd_sc:neuter)
drop1(freq_rd, test = "Chisq")

freq_rd <- update(freq_rd, .~. - sex:neuter)
drop1(freq_rd, test = "Chisq")

freq_rd <- update(freq_rd, .~. - sex)
drop1(freq_rd, test = "Chisq")


freq_rd <- update(freq_rd, .~. - neuter)
drop1(freq_rd, test = "Chisq")

summary(freq_rd)

```


```{r}
ggplot(howl_fr, aes(basal, Freq_Bark))+
  geom_boxplot(outlier.shape = NA)+
  geom_jitter(width = 0.35, height = 0.1)+
#  scale_y_log10()+
  labs(x = "Playback part") + 
  labs(y = "Frequency of stress related behaviours") + 
  theme(panel.background = element_rect(fill = NA), panel.grid.major = element_line(colour = "lightgrey",linetype = "solid"), panel.grid.minor = element_line(colour = "grey",linetype = "dotted"))+
  theme(axis.line.x=element_line(size=0.5, colour="black", linetype="solid"), axis.line.y=element_line(size=0.5, colour="black", linetype="solid"))+
  theme(plot.margin=unit(c(10, 15, 10, 10), "points"))+
  theme(axis.title.y = element_text(size = rel(1), angle = 90)) + 
  theme(axis.title.x = element_text(size = rel(1))) + 
  theme(axis.text = element_text(size = "10"))

```


### Whining

```{r}
freq_rd <- glmer(Whine_sum ~ part + rd_sc + part:rd_sc + age_sc + age_sc:rd_sc + sex*neuter + sex:rd_sc + neuter:rd_sc + (1|dog), data = howl_fr, family = poisson(link = "log"), control=glmerControl(optimizer = "bobyqa"))


drop1(freq_rd, test = "Chisq")
freq_rd <- update(freq_rd, .~. - sex:neuter)

drop1(freq_rd, test = "Chisq")

freq_rd <- update(freq_rd, .~. - rd_sc:age_sc)
drop1(freq_rd, test = "Chisq")

freq_rd <- update(freq_rd, .~. - age_sc)
drop1(freq_rd, test = "Chisq")

freq_rd <- update(freq_rd, .~. - rd_sc:neuter)
drop1(freq_rd, test = "Chisq")

freq_rd <- update(freq_rd, .~. - neuter)
drop1(freq_rd, test = "Chisq")

freq_rd <- update(freq_rd, .~. - rd_sc:sex)
drop1(freq_rd, test = "Chisq")

freq_rd <- update(freq_rd, .~. - sex)
drop1(freq_rd, test = "Chisq")


summary(freq_rd)


```

significant part root distance interaction

```{r}
emtrends(freq_rd, var = "rd_sc", "part")

pairs(emtrends(freq_rd, var = "rd_sc", "part"))


sim_slopes(freq_rd, pred = rd_sc, modx = part, data = howl_fr)
```

in solo1 distant breeds whine less than close ones

```{r}

tab_model(freq_rd, dv.labels = c("Whine frequency"), show.stat = T, digits = 3, collapse.ci = F, auto.label = T, file="wfr_full.doc", show.fstat = T, show.loglik = T, show.r2 = T, show.reflvl = F)

```

```{r}
p4 <- interact_plot(freq_rd, pred = rd_sc, modx = part, data = howl_fr, plot.points = T, 
              partial.residuals = T, interval = T, int.width = 0.95,
              x.label = "Root distance", y.label = "Whine", outcome.scale = "link",
              colors = "Dark2")
```


```{r fig.height=6, fig.width=12}

p3 <- p3 +
  theme(axis.title.y = element_text(size = rel(1.5))) + 
  theme(axis.title.x = element_text(size = rel(1.5))) + 
  theme(axis.text = element_text(size = "14"))+
  theme(legend.title = element_text(size = rel(1.2)), legend.text = element_text(size = rel(1.1)))+
  theme(legend.position="none")+
  theme(legend.background = element_rect(fill="transparent", colour = 'transparent'), legend.key = element_rect(fill = "transparent"))

  
  
p4 <- p4 +
  theme(axis.title.y = element_text(size = rel(1.5))) + 
  theme(axis.title.x = element_text(size = rel(1.5))) + 
  theme(axis.text = element_text(size = "14"))+
  theme(legend.title = element_text(size = rel(1.2)), legend.text = element_text(size = rel(1.1)))+
  theme(legend.position=c(0.2, 0.2))+
  theme(legend.background = element_rect(fill="transparent", colour = 'transparent'), legend.key = element_rect(fill = "transparent"))


p3 + p4+ 
     plot_annotation(tag_levels = 'a')
```


```{r}
freq_rd <- glmer(Whine_sum ~ part + basal + part:basal + age_sc + age_sc:basal + sex*neuter + sex:basal + neuter:basal + (1|dog), data = howl_fr, family = poisson(link = "log"), control=glmerControl(optimizer = "bobyqa"))

#selmod <- get_model(step(rep_full))

drop1(freq_rd, test = "Chisq")

freq_rd <- update(freq_rd, .~. - sex:neuter)
drop1(freq_rd, test = "Chisq")

freq_rd <- update(freq_rd, .~. - basal:neuter)
drop1(freq_rd, test = "Chisq")

freq_rd <- update(freq_rd, .~. - neuter)
drop1(freq_rd, test = "Chisq")

freq_rd <- update(freq_rd, .~. - basal:sex)
drop1(freq_rd, test = "Chisq")

freq_rd <- update(freq_rd, .~. - sex)
drop1(freq_rd, test = "Chisq")

freq_rd <- update(freq_rd, .~. - basal:age_sc)
drop1(freq_rd, test = "Chisq")

freq_rd <- update(freq_rd, .~. - age_sc)
drop1(freq_rd, test = "Chisq")


summary(freq_rd)


```

```{r}
emmeans(freq_rd, pairwise ~ part|basal)
emmeans(freq_rd, pairwise ~ basal|part)
```


```{r}
ggplot(howl_fr, aes(part, Whine_sum, colour = basal))+
  geom_boxplot(outlier.shape = NA)+
  geom_jitter(position = position_jitterdodge(jitter.width = 0.35, jitter.height = 0.1) )+
#  scale_y_log10()+
  labs(x = "Playback part") + 
  labs(y = "Frequency of stress related behaviours") + 
  theme(panel.background = element_rect(fill = NA), panel.grid.major = element_line(colour = "lightgrey",linetype = "solid"), panel.grid.minor = element_line(colour = "grey",linetype = "dotted"))+
  theme(axis.line.x=element_line(size=0.5, colour="black", linetype="solid"), axis.line.y=element_line(size=0.5, colour="black", linetype="solid"))+
  theme(plot.margin=unit(c(10, 15, 10, 10), "points"))+
  theme(axis.title.y = element_text(size = rel(1), angle = 90)) + 
  theme(axis.title.x = element_text(size = rel(1))) + 
  theme(axis.text = element_text(size = "10"))

```
